# Supplementary material for: Effects of copy number variations on longevity in late-onset Alzheimer’s disease patients: insights from a causality network analysis
Source: Front Aging Neurosci. 2023 Nov 2;15:1241412. doi: 10.3389/fnagi.2023.1241412 (PMC10652415; doi:10.3389/fnagi.2023.1241412)
Supplement: Supplementary file 1 [file Table_1.XLSX]

## Sheet: Table of Contents
Table of Content
Supplementary Tables
Table S1	Demographic information for the ROSMAP individuals
Table S2	The comparision of frequency of AOD-correlated CNVs between AD, NL groups and public datasets
Table S3	The genes significantly correlated with 10 AOD-correlated CNVs
Table S4	The genes significantly correlated with AOD
Table S5	The correlation network for 23 CNV-Gene-AOD pairs
Table S6	The correlation between CNVs and AOD
Table S7	Summary of the significant AOD-correlated CNVs in different groups
Table S8	Differential expressed genes analysis between AD and Normal group

## Sheet: Table S1
Table S1 Demographic information for the ROSMAP individuals
Whole Genome Sequencing												Transcriptomics
	Female					Male						Female						Male
Disease.Status	Number	Min_Age	Median_Age	Max_Age	Mean_Age	Disease.Status	Number	Min_Age	Median_Age	Max_Age	Mean_Age	Disease.Status	Number	Min_Age	Median_Age	Max_Age	Mean_Age	Disease.Status	Number	Min_Age	Median_Age	Max_Age	Mean_Age
Normal	236	71.3101	88.2396	90	86.1851	Normal	129	67.3703	85.8179	90	84.5406	Normal	175	71.3101	88.835	90	86.3832	Normal	108	67.3703	85.807	90	84.5463
AD	509	70.6393	90	90	87.9984	AD	253	65.9932	88.7912	90	86.7467	AD	379	70.6393	90	90	88.1017	AD	188	70.2697	88.9555	90	86.831
Note: The AD and Normal groups was classified based on cogdx. AD, cogdx > 1; Normal = 1; Individuals with cogdx = 6 were excluded.

## Sheet: Table S2
Table S2 The comparision of frequency of AOD-correlated CNVs between AD, NL groups and public datasets
CNV	Chr	Start	End	Freq_AD	Freq_NL	Pvalue	Location annotation	Distance to TSS	Nearest PromoterID	Nearest Ensembl	Gene Type	GnomAD_location	GnomAD_AN	GnomAD_AC	GnomAD_AF	GnomAD_AFR_AN	GnomAD_AFR_AC	GnomAD_AFR_AF	GnomAD_AMR_AN	GnomAD_AMR_AC	GnomAD_AMR_AF	GnomAD_EAS_AN	GnomAD_EAS_AC	GnomAD_EAS_AF	GnomAD_EUR_AN	GnomAD_EUR_AC	GnomAD_EUR_AF	GnomAD_OTH_AN	GnomAD_OTH_AC	GnomAD_OTH_AF	gnomAD_overlap_length	Decipher_location	Decipher_frequency	Decipher_study method	Decipher_overlap_length	DGV_location	DGV_reference_PubMedID	DGV_method	DGV_supportingvariants	DGV_ovrelp_length	1000 Genome Project_location	1000 Genome Project_AC	1000 Genome Project_AF	1000 Genome Project_AFR_AF	1000 Genome Project_AMR_AF	1000 Genome Project_EUR_AF	1000 Genome Project_overlap_length
DEL33439	chr11	28670388	28698217	0.002016	0.001585	0.942742	intron (NM_022763, intron 3 of 25)	168038	NM_001135095	ENSG00000075420	protein-coding	/	/	/	/	/	/	/	/	/	/	/	/	/	/	/	/	/	/	/	/	/	/	/	/						/	/	/	/	/	/	/
DEL12587	chr3	103265515	103266967	0.002016	0.006339	0.636251	promoter-TSS (NM_001042454)	-472	NM_001042454	ENSG00000140682	protein-coding	chr3:103265511-103266967	21694	2	9.2e-05	9534	0	0	1930	0	0	2416	0	0	7624	2	0.000262	190	0	0	1452	chr3:103265539-103266944;chr3:103265539-103266944	0.025;0.002222222	42M calls;42M genotyped	1405;1405	chr3:103265486-103266996;chr3:103265494-103267040;chr3:103265512-103266967;chr3:103265539-103266944;chr3:103097277-103274074;chr3:103173919-103308760;chr3:103048891-103989893	21293372;23714750;32461652;19812545;21841781;21841781;19592680	Sequencing;Sequencing;Sequencing;Oligo aCGH;Oligo aCGH,SNP array;Oligo aCGH,SNP array;SNP array	essv11089687,essv11089688;essv9761065;nssv15880783;esv18905;nsv591196,nsv591197;nsv591200,nsv591201;nssv704388	1452;1452;1452;1405;1452;1452;1452	chr3:103265486-103266996	2	0.00039936	0	0	0.001	1452
mCNV32854	chr10	125318955	125323070	0.002016	0.004754	0.739311	Intergenic	-348307	NM_030797	ENSG00000197872	protein-coding	chr10:123721897-126209916	21694	1	4.6e-05	9534	1	0.000105	1930	0	0	2416	0	0	7624	0	0	190	0	0	4115	/	/	/	/	chr10:123721898-126209916	32461652	Sequencing	nssv15800105	4115	/	/	/	/	/	/	/
DEL29312	chr9	24099045	24104914	0.002016	0.007923	0.553509	intron (NM_001130987, intron 52 of 55)	212095	NM_001130986	ENSG00000135636	protein-coding	chr9:24093999-24107000;ch9:24096209-24106763;chr9:24099042-24104913	642;1080;21684	3;31;5	0.00467299995943903;0.0287040006369352;0.000230999998166225	344;448;9534	0;2;2	0;0.00446399999782443;0.000209999998332932	196;460;1924	2;25;0	0.0102040003985166;0.0543479993939399;0	0;0;2416	0;0;0	0;0;0	102;172;7620	1;4;3	0.00980400014668703;0.0232560001313686;0.00039400000241585	0;0;190	0;0;0	0;0;0	5870;5870;5869	/	/	/	/	chr9:24099043-24104913;chr9:24082370-24142767	32461652;21293372	Sequencing;Sequencing	nssv15934394;essv13431911	5869;5870	chr9:24082370-24142767	1	0.00019968	0	0.0014	0	5870
mCNV14192	chr3	171925368	171927349	0.002016	0.004754	0.739311	Intergenic	939716	NR_110696	ENSG00000226717	ncRNA	chr3:171925394-171927348	21694	2	9.2e-05	9534	1	0.000105	1930	0	0	2416	0	0	7624	1	0.000131	190	0	0	1954	/	/	/	/	chr3:171925395-171927348	32461652	Sequencing	nssv15887097	1953	/	/	/	/	/	/	/
DUP42180	chr16	31476591	31489411	0.006048	0.001584	0.609364	Intergenic	-251380	NM_001351466	ENSG00000107105	protein-coding	chr16:31476588-31489409	21694	10	0.000461	9534	0	0	1930	0	0	2416	0	0	7624	10	0.001312	190	0	0	12819	/	/	/	/	chr16:31476589-31489409;chr16:24082370-31927086	32461652;25503493	Sequencing;SNP array	nssv15954183;essv9810509	12819;12821	/	/	/	/	/	/	/
DEL5006	chr2	17194382	17196437	0.004032	0.001584	0.743924	Intergenic	-23281	NR_039611	ENSG00000265328	ncRNA	/	/	/	/	/	/	/	/	/	/	/	/	/	/	/	/	/	/	/	/	/	/	/	/	chr2:17088785-17259814	17160897	BAC aCGH	nssv1441803	2056	/	/	/	/	/	/	/
mCNV6126	chr2	71904772	71907076	0.028226	0.022187	0.787958	Intergenic	794163	NM_001010874	ENSG00000205678	protein-coding	/	/	/	/	/	/	/	/	/	/	/	/	/	/	/	/	/	/	/	/	chr2:71904769-71907069	0.00845666	1G del genotyped	2298	chr2:71904683-71907158;chr2:71904688-71907127;chr2:71871039-71909363	23128226;71904688;71871039	Merging,Oligo aCGH,PCR,Sequencing,SNP array;Sequencing;Oligo aCGH,SNP array	essv5496016;essv10539151;nssv912174	2305;2305;2305	chr2:71904688-71907127	1	0.00019968	0	0	0.001	2305
DEL29087	chr9	11470585	11635259	0.002016	0.001585	0.942742	Intergenic	-104858	NM_153442	ENSG00000154478	protein-coding	chr9:10804455-11869436;chr9:11354338-11613233;chr9:11456924-11632345;chr9:11510728-11623543	21694;21694;21694;21692	1;1;2;1	0.0000460000010207295;0.0000460000010207295;0.000092000002041459;0.0000460000010207295	9534;9534;9534;9534	0;0;0;1	0;0;0;0.000104999999166466	1930;1930;1930;1928	0;0;0;0	0;0;0;0	2416;2416;2416;2416	0;0;0;0	0;0;0;0	7624;7624;7624;7624	1;1;2;0	0.00013099999341648;0.00013099999341648;0.000261999986832961;0	190;190;190;190	0;0;0;0	0;0;0;0	164675;142649;161761;112815	chr2:11540207-12204454;chr2:11320057-12400136;chr2:11443248;11623397	0.002366864;0.000168947;0.000506842	DDD;Affy6;Affy6	95052;164675;152813	chr9:10804456-11869436;chr9:11173118-11631933;chr9:11200588-11619839;chr9:11224627-11583747;chr9:11224627-11958106;chr9:11305052-11561438;chr9:11305052-11561438;chr9:11347309-11623122;chr9:11354339-11613233;chr9:11408052-11577278;chr9:11440880-11561385;chr9:11440880-11586357;chr9:11453474-11645495;chr9:11453474-11645495;chr9:11453474-11716862;chr9:11456925-11632345;chr9:11459329-11631105;chr9:114…	32461652;18304495;21841781;17911159;17911159;19166990;21841781;21293372;32461652;25217958;19166990;21841781;21841781;19166990;18288195;32461652;25217958;25118596;21841781;32461652;25118596;17116639;21179565	Sequencing;Oligo aCGH;Oligo aCGH,SNP array;SNP array;SNP array;Oligo aCGH,SNP array;Oligo aCGH,SNP array;Sequencing;Sequencing;Oligo aCGH,SNP array;Oligo aCGH,SNP array;Oligo aCGH,SNP array;Oligo aCGH,SNP array;Oligo aCGH,SNP array;SNP array;Sequencing;Oligo aCGH,SNP array;SNP array;Oligo aCGH,SNP array;Sequencing;SNP array;qPCR,SNP array;Merging,SNP array	nssv15941822;nssv16535;nssv1128537;essv6981532,essv6981531,essv6981533,essv6989247,essv6987978,essv6987979;essv6980663,essv6980664,essv6987830,essv6980662;nssv541798;nssv1156679;essv13403422;nssv15941867;nssv3689226;nssv541800;nsv613431,nsv613428;nsv613429,nsv613430;nssv541801;nssv545807,nssv545806;nssv15940468;nsv1029341,nsv1020284,nsv1016077;essv25782096;nssv1128552;nssv15940471;essv25798790,es…	164675;161349;149255;113163;164675;90854;90854;152538;142649;106694;90801;115773;164675;164675;164675;161761;160521;90854;86919;112814;123399;122270;111623	chr9:11347309-11623122	1	0.00019968	0	0	0	152538
DEL15967	chr4	64478325	64483686	0.002016	0.006339	0.636251	Intergenic	-185207	NR_107035	ENSG00000273912	ncRNA	/	/	/	/	/	/	/	/	/	/	/	/	/	/	/	/	/	/	/	/	/	/	/	/	chr4:63833969-65933676;chr4:64318389-65222949;chr4:64454716-65097893;chr4:64454716-65097893	21841781;32461652;19166990;21841781	Oligo aCGH,SNP array;Sequencing;Oligo aCGH,SNP array;Oligo aCGH,SNP array	nssv1000553;nssv15892513;nssv537778;nssv1152694	5362;5362;5362;5362	/	/	/	/	/	/	/
Note: Freq_AD, CNVs frequency in AD group; Freq_NL, CNVs frequency in Normal group; Pvalue, Chi-Squared Test. Location annotation: The genomic location of AOD-correlated CNVs; Distance to TSS: The distance from center of AOD-correlated CNVs to the nearest TSS; Nearest PromoterID: The nearest promoter from AOD-correlated CNVs; Nearest Ensembl: The nearest gene from AOD-correlated CNVs; Gene Type: …

## Sheet: Table S3
Table S3 The genes significantly correlated with 10 AOD-correlated CNVs
CNV	Gene	statistic_adjust_cogdx	pvalue_adjust_cogdx	FDR_adjust_cogdx	beta_adjust_cogdx	statistic_adjust_braaksc	pvalue_adjust_braaksc	FDR_adjust_braaksc	beta_adjust_braaksc	statistic_adjust_ceradsc	pvalue_adjust_ceradsc	FDR_adjust_ceradsc	beta_adjust_ceradsc
DEL33439	ENSG00000129214	6.44321	2.09403e-10	2.84958e-06	2.17877	6.44151	2.11639e-10	2.87614e-06	2.17789	6.47929	1.67067e-10	2.34179e-06	2.18851
DEL33439	ENSG00000179058	4.63782	4.15539e-06	0.00850848	2.36773	4.64345	4.04683e-06	0.00830079	2.37153	4.60604	4.82286e-06	0.00906509	2.34591
DEL33439	ENSG00000147394	4.424	1.11283e-05	0.0151051	1.12959	4.41221	1.1736e-05	0.0153683	1.12763	4.4125	1.17208e-05	0.0150462	1.12835
DEL33439	ENSG00000258484	4.12695	4.08936e-05	0.0298691	2.20502	4.12972	4.0414e-05	0.0293298	2.2099	4.11576	4.28828e-05	0.0297655	2.20314
DEL12587	ENSG00000164932	4.67705	3.45317e-06	0.00760962	1.51114	4.6812	3.38599e-06	0.00743625	1.5111	4.65594	3.81549e-06	0.00786259	1.50369
DEL12587	ENSG00000172987	4.48359	8.49103e-06	0.0129897	1.68187	4.54643	6.36229e-06	0.0109013	1.69813	4.46477	9.25139e-06	0.0132157	1.66983
DEL12587	ENSG00000084628	4.15075	3.6951e-05	0.028368	0.977775	4.14183	3.83829e-05	0.0285989	0.973622	4.13386	3.97084e-05	0.0286167	0.974284
DEL12587	ENSG00000118804	4.06305	5.35533e-05	0.0342183	1.63511	4.02508	6.2757e-05	0.0364784	1.62104	4.04384	5.80375e-05	0.034644	1.62983
DEL12587	ENSG00000240057	3.98323	7.46302e-05	0.0402526	0.930054	3.97426	7.74379e-05	0.0404646	0.927614	3.96043	8.19638e-05	0.0411299	0.924901
mCNV32854	ENSG00000228463	-3.93752	9.00175e-05	0.0441141	-2.23593	-3.94394	8.76886e-05	0.0430001	-2.24333	-3.86278	0.000121816	0.0498893	-2.18917
DEL29312	ENSG00000260572	4.16207	3.52044e-05	0.0277076	0.89187	4.12029	4.20671e-05	0.0299329	0.88413	4.30958	1.85423e-05	0.019311	0.918415
mCNV14192	ENSG00000122861	-4.94617	9.35246e-07	0.00322449	-1.5241	-4.98479	7.71359e-07	0.00280324	-1.53385	-4.96253	8.62123e-07	0.00299494	-1.52355
mCNV14192	ENSG00000164932	-4.62848	4.34179e-06	0.00873358	-1.49129	-4.6282	4.34744e-06	0.00867148	-1.48874	-4.61295	4.66956e-06	0.00888967	-1.48421
mCNV14192	ENSG00000196963	-4.5646	5.84914e-06	0.0104694	-0.945076	-4.59949	4.97284e-06	0.00940725	-0.945519	-4.58117	5.41574e-06	0.00971716	-0.947508
mCNV14192	ENSG00000174125	-4.30023	1.93228e-05	0.0203972	-1.77922	-4.3176	1.78976e-05	0.0193117	-1.78304	-4.29556	1.97235e-05	0.0199412	-1.77264
mCNV14192	ENSG00000135636	-4.13114	4.01712e-05	0.029601	-0.884964	-4.20314	2.9507e-05	0.0250429	-0.900307	-4.1841	3.20298e-05	0.0256729	-0.896213
mCNV14192	ENSG00000172987	-4.05538	5.5302e-05	0.0347564	-1.5202	-4.15893	3.56801e-05	0.0275716	-1.55085	-4.10997	4.39483e-05	0.0301445	-1.53401
mCNV14192	ENSG00000186340	-4.00647	6.77941e-05	0.0383914	-1.24619	-4.12491	4.12492e-05	0.0296305	-1.28235	-4.08659	4.8509e-05	0.0316691	-1.27185
mCNV14192	ENSG00000177873	-3.94558	8.71012e-05	0.0434208	-0.736163	-3.97161	7.8286e-05	0.0406764	-0.740149	-3.9703	7.87072e-05	0.0403229	-0.740267
mCNV14192	ENSG00000260788	-3.93529	9.08416e-05	0.0443195	-1.84511	-4.1775	3.29506e-05	0.0264599	-1.93104	-4.07181	5.16206e-05	0.0326694	-1.89226
DUP42180	ENSG00000176165	-11.4107	6.46475e-28	1.05093e-22	-2.09539	-11.5637	1.4346e-28	2.51555e-23	-2.11363	-11.3836	8.42853e-28	1.35604e-22	-2.08694
DUP42180	ENSG00000153266	-9.47409	3.45087e-20	2.30685e-15	-3.08446	-9.56637	1.56299e-20	1.09026e-15	-3.10723	-9.41263	5.82941e-20	3.81953e-15	-3.06622
DUP42180	ENSG00000263878	-9.15509	5.09598e-19	2.97251e-14	-2.73328	-9.10531	7.70753e-19	4.3481e-14	-2.71069	-9.24997	2.30504e-19	1.40368e-14	-2.75444
DUP42180	ENSG00000004848	-8.73942	1.52739e-17	7.33431e-13	-1.83001	-8.81251	8.4761e-18	4.2066e-13	-1.84579	-8.74835	1.42166e-17	6.88441e-13	-1.83148
DUP42180	ENSG00000186960	-7.99608	4.87518e-15	1.62664e-10	-1.80144	-7.95408	6.66947e-15	2.18247e-10	-1.79531	-8.11443	2.00127e-15	7.20988e-11	-1.82501
DUP42180	ENSG00000257126	-7.23692	1.13987e-12	2.54357e-08	-2.36954	-7.31072	6.84169e-13	1.58629e-08	-2.39026	-7.22228	1.26071e-12	2.80049e-08	-2.36432
DUP42180	ENSG00000236668	-6.9784	6.58547e-12	1.27072e-07	-1.67676	-6.96764	7.07593e-12	1.35539e-07	-1.67647	-7.01383	5.19479e-12	1.02033e-07	-1.68668
DUP42180	ENSG00000135638	-6.9107	1.03327e-11	1.91656e-07	-1.9928	-6.93054	9.05828e-12	1.69853e-07	-1.99908	-6.89411	1.15319e-11	2.11839e-07	-1.98723
DUP42180	ENSG00000268038	-6.50838	1.39143e-10	1.97619e-06	-2.62246	-6.55342	1.04687e-10	1.53155e-06	-2.63937	-6.47935	1.67006e-10	2.3415e-06	-2.6084
DUP42180	ENSG00000106689	-6.36532	3.39719e-10	4.39476e-06	-1.65841	-6.49179	1.54456e-10	2.17595e-06	-1.6834	-6.31731	4.56648e-10	5.76958e-06	-1.64015
DUP42180	ENSG00000136535	-6.26128	6.43311e-10	7.74117e-06	-2.05876	-6.26218	6.39796e-10	7.74881e-06	-2.06032	-6.2769	5.84859e-10	7.20649e-06	-2.0634
DUP42180	ENSG00000104888	-6.14314	1.3139e-09	1.45321e-05	-1.86617	-6.10885	1.61302e-09	1.74087e-05	-1.85647	-6.19959	9.35396e-10	1.08536e-05	-1.8841
DUP42180	ENSG00000254092	-6.05959	2.16195e-09	2.24808e-05	-2.01479	-6.05964	2.16128e-09	2.24738e-05	-2.01601	-6.06905	2.04408e-09	2.15105e-05	-2.01765
DUP42180	ENSG00000149742	-5.93443	4.50895e-09	4.24805e-05	-2.41415	-5.88304	6.0742e-09	5.50606e-05	-2.39228	-5.99582	3.14934e-09	3.14104e-05	-2.42849
DUP42180	ENSG00000160111	5.93282	4.55136e-09	4.28471e-05	1.88789	5.90217	5.43763e-09	5.00676e-05	1.88685	6.02715	2.61906e-09	2.67177e-05	1.92246
DUP42180	ENSG00000259964	-5.90222	5.43624e-09	5.0001e-05	-1.83856	-5.92637	4.72535e-09	4.42642e-05	-1.84682	-5.91515	5.04355e-09	4.70747e-05	-1.84214
DUP42180	ENSG00000249436	-5.89127	5.79176e-09	5.28512e-05	-2.53657	-5.81245	9.11274e-09	7.81396e-05	-2.48149	-6.04411	2.36935e-09	2.45111e-05	-2.60229
DUP42180	ENSG00000257522	-5.85529	7.12802e-09	6.31688e-05	-2.67531	-5.79197	1.02428e-08	8.63505e-05	-2.6373	-5.95939	3.89828e-09	3.78509e-05	-2.71847
DUP42180	ENSG00000181418	-5.78694	1.05409e-08	8.85634e-05	-1.47009	-5.70925	1.63654e-08	0.00012848	-1.44208	-5.81046	9.21717e-09	7.89167e-05	-1.47632
DUP42180	ENSG00000106648	-5.27046	1.78205e-07	0.000930747	-1.80178	-5.30064	1.52017e-07	0.000817717	-1.81523	-5.30777	1.46394e-07	0.000790382	-1.81591
DUP42180	ENSG00000140522	-5.19404	2.65557e-07	0.00127218	-1.96522	-5.26077	1.87503e-07	0.000966957	-1.98916	-5.20111	2.55991e-07	0.00122498	-1.96773
DUP42180	ENSG00000229672	-5.18718	2.75168e-07	0.00130771	-2.11449	-5.14117	3.48922e-07	0.00156435	-2.09483	-5.21271	2.41004e-07	0.00117043	-2.12262
DUP42180	ENSG00000223812	-5.1536	3.27295e-07	0.00149374	-2.06838	-5.08006	4.76933e-07	0.00197262	-2.02822	-5.35612	1.1327e-07	0.00064264	-2.1247
DUP42180	ENSG00000225953	-5.10232	4.25782e-07	0.00181777	-1.91581	-5.05034	5.54572e-07	0.00220733	-1.89427	-5.21304	2.40591e-07	0.00116884	-1.95102
DUP42180	ENSG00000249307	5.06748	5.0842e-07	0.00207748	1.97642	5.01629	6.58571e-07	0.00250182	1.95746	5.24467	2.03994e-07	0.00102852	2.02835
DUP42180	ENSG00000251621	-4.9122	1.10676e-06	0.0036284	-2.94962	-4.90439	1.15029e-06	0.0037003	-2.95023	-4.9512	9.12132e-07	0.00311595	-2.97734
DUP42180	ENSG00000152583	-4.9082	1.12885e-06	0.00368191	-1.27915	-4.90185	1.16482e-06	0.00373339	-1.28158	-4.94908	9.21833e-07	0.00313933	-1.29389
DUP42180	ENSG00000224825	-4.89391	1.21128e-06	0.00386378	-1.88669	-4.8548	1.46769e-06	0.0043638	-1.87721	-4.97397	8.14243e-07	0.0028793	-1.92445
DUP42180	ENSG00000115844	-4.88056	1.29349e-06	0.0040376	-1.85061	-4.87674	1.31799e-06	0.00405999	-1.85151	-4.93435	9.91812e-07	0.00330155	-1.8699
DUP42180	ENSG00000108830	4.86254	1.41309e-06	0.00428512	1.0004	4.78127	2.09794e-06	0.0055101	0.976634	5.0645	5.16189e-07	0.00207421	1.03128
DUP42180	ENSG00000248455	-4.76206	2.30149e-06	0.00588499	-1.50679	-4.67752	3.44551e-06	0.00751495	-1.46665	-4.93279	9.99516e-07	0.00331834	-1.54856
DUP42180	ENSG00000228358	-4.72168	2.79287e-06	0.00666085	-2.86388	-4.67688	3.45593e-06	0.00752935	-2.83575	-4.80843	1.83956e-06	0.00498936	-2.91234
DUP42180	ENSG00000232694	-4.72108	2.8009e-06	0.00667267	-1.79093	-4.6849	3.32704e-06	0.00736075	-1.77712	-4.78817	2.0292e-06	0.00530997	-1.81414
DUP42180	ENSG00000154146	-4.71172	2.9288e-06	0.00686686	-1.49575	-4.64363	4.04342e-06	0.00829651	-1.4686	-4.78315	2.07903e-06	0.00538831	-1.51952
DUP42180	ENSG00000124134	-4.61963	4.52573e-06	0.00896027	-1.62948	-4.58109	5.41794e-06	0.00991093	-1.61544	-4.62116	4.49351e-06	0.00868599	-1.62968
DUP42180	ENSG00000133067	4.61712	4.57937e-06	0.00902368	2.86692	4.58417	5.34083e-06	0.00982461	2.8463	4.65508	3.831e-06	0.00788177	2.89016
DUP42180	ENSG00000189181	-4.59472	5.08461e-06	0.00961729	-2.48816	-4.52377	7.06305e-06	0.0115864	-2.43915	-4.72241	2.78317e-06	0.0064794	-2.54165
DUP42180	ENSG00000233705	-4.51951	7.20285e-06	0.0118313	-1.44863	-4.47064	9.00763e-06	0.0132497	-1.43134	-4.56964	5.71389e-06	0.0100276	-1.46501
DUP42180	ENSG00000152931	-4.51832	7.24229e-06	0.011874	-1.6034	-4.43599	1.05418e-05	0.0144742	-1.56697	-4.69434	3.18133e-06	0.00703457	-1.65869
DUP42180	ENSG00000070808	-4.50326	7.76067e-06	0.012335	-1.10085	-4.43583	1.05493e-05	0.0144819	-1.08076	-4.53786	6.61919e-06	0.010925	-1.10978
DUP42180	ENSG00000134138	-4.46821	9.10784e-06	0.0135079	-0.759154	-4.45352	9.73687e-06	0.0138542	-0.75726	-4.44527	1.0108e-05	0.0138614	-0.755125
DUP42180	ENSG00000256193	-4.44043	1.03321e-05	0.0144993	-2.34921	-4.35977	1.48429e-05	0.0174693	-2.29813	-4.5645	5.8519e-06	0.010171	-2.42081
DUP42180	ENSG00000245281	-4.43689	1.04988e-05	0.0146337	-1.27951	-4.49276	8.14264e-06	0.0125406	-1.29689	-4.47908	8.66763e-06	0.0127349	-1.29173
DUP42180	ENSG00000107165	-4.38195	1.34431e-05	0.0167648	-2.7153	-4.31065	1.84551e-05	0.0196318	-2.66051	-4.49579	8.03054e-06	0.0121918	-2.7786
DUP42180	ENSG00000168539	-4.35577	1.51097e-05	0.0178764	-1.52917	-4.27677	2.142e-05	0.0212169	-1.49434	-4.3945	1.27082e-05	0.0157273	-1.54229
DUP42180	ENSG00000184999	-4.34578	1.57969e-05	0.0183007	-1.94013	-4.2938	1.9877e-05	0.0204006	-1.91425	-4.40898	1.19076e-05	0.0151762	-1.96363
DUP42180	ENSG00000164112	-4.32309	1.74687e-05	0.0193177	-1.61433	-4.29393	1.9866e-05	0.0203954	-1.60401	-4.38768	1.31029e-05	0.0160047	-1.63639
DUP42180	ENSG00000137501	-4.31729	1.7922e-05	0.0195787	-0.963202	-4.33953	1.62408e-05	0.0183351	-0.970192	-4.38915	1.30169e-05	0.0159446	-0.978011
DUP42180	ENSG00000104112	-4.3172	1.79293e-05	0.0195834	-1.0772	-4.22865	2.64223e-05	0.0236657	-1.05665	-4.44203	1.02572e-05	0.013968	-1.11882
DUP42180	ENSG00000187730	-4.31242	1.83116e-05	0.0198092	-1.45407	-4.25387	2.36761e-05	0.0223595	-1.43443	-4.39119	1.28981e-05	0.0158627	-1.48672
DUP42180	ENSG00000117155	-4.26686	2.23698e-05	0.0219844	-0.769107	-4.22505	2.68378e-05	0.0238611	-0.761289	-4.27324	2.17542e-05	0.0209969	-0.770177
DUP42180	ENSG00000168135	-4.26166	2.28847e-05	0.0222473	-1.32365	-4.24199	2.49339e-05	0.0229579	-1.31802	-4.26462	2.25901e-05	0.0214114	-1.32435
DUP42180	ENSG00000169271	-4.25464	2.35963e-05	0.0225989	-2.06227	-4.17976	3.26324e-05	0.0263323	-2.01999	-4.36864	1.42674e-05	0.0167591	-2.12104
DUP42180	ENSG00000224271	-4.20898	2.87712e-05	0.0250394	-1.7737	-4.22636	2.66859e-05	0.0237883	-1.78303	-4.25715	2.33399e-05	0.0217807	-1.79225
DUP42180	ENSG00000105880	-4.20697	2.90226e-05	0.0251433	-1.55887	-4.17761	3.29349e-05	0.0264535	-1.54834	-4.21091	2.85329e-05	0.0241869	-1.56007
DUP42180	ENSG00000114812	-4.1997	2.99479e-05	0.0255588	-0.998372	-4.14493	3.78793e-05	0.0284076	-0.983693	-4.27332	2.17463e-05	0.0209931	-1.01278
DUP42180	ENSG00000079931	-4.18597	3.1773e-05	0.0263266	-1.48644	-4.17526	3.32699e-05	0.026595	-1.49855	-4.32803	1.70905e-05	0.0184844	-1.5413
DUP42180	ENSG00000135426	-4.17489	3.33215e-05	0.0269681	-1.63909	-4.11531	4.29639e-05	0.030253	-1.61207	-4.22239	2.71486e-05	0.0235724	-1.65757
DUP42180	ENSG00000125850	-4.15581	3.61606e-05	0.0280684	-1.64	-4.07075	5.18518e-05	0.0331911	-1.59488	-4.33608	1.64918e-05	0.0181312	-1.68855
DUP42180	ENSG00000118194	-4.15172	3.67978e-05	0.0283084	-1.54378	-4.15562	3.61893e-05	0.0277728	-1.54613	-4.15746	3.59062e-05	0.0271994	-1.54508
DUP42180	ENSG00000196872	-4.09796	4.62371e-05	0.0317745	-1.17537	-4.03951	5.90957e-05	0.0353937	-1.15618	-4.14203	3.83503e-05	0.0281159	-1.18919
DUP42180	ENSG00000179388	-4.09745	4.63364e-05	0.0318056	-1.74483	-4.04073	5.87957e-05	0.0353003	-1.72038	-4.17451	3.33767e-05	0.0262117	-1.78369
DUP42180	ENSG00000227823	-4.06333	5.3491e-05	0.034199	-1.64345	-4.07803	5.02883e-05	0.032699	-1.65361	-4.11075	4.38028e-05	0.0301003	-1.66514
DUP42180	ENSG00000155980	-4.05302	5.58516e-05	0.0349236	-1.23076	-4.36365	1.45888e-05	0.01731	-1.29327	-3.94601	8.69471e-05	0.0423169	-1.1937
DUP42180	ENSG00000147394	-4.05073	5.63891e-05	0.0350923	-0.850086	-4.04743	5.7173e-05	0.0348058	-0.850636	-4.01211	6.62291e-05	0.0370197	-0.84307
DUP42180	ENSG00000235310	-4.03893	5.92392e-05	0.0359515	-2.09682	-4.03009	6.14602e-05	0.0361019	-2.09779	-4.10752	4.44049e-05	0.0302989	-2.135
DUP42180	ENSG00000125266	-4.02256	6.34168e-05	0.0371827	-0.576201	-4.05759	5.47944e-05	0.0340957	-0.581429	-3.94651	8.67709e-05	0.0422861	-0.563779
DUP42180	ENSG00000111863	-4.02183	6.36095e-05	0.0372334	-2.40256	-3.9313	9.23314e-05	0.0440916	-2.3296	-4.17051	3.39539e-05	0.0264411	-2.46574
DUP42180	ENSG00000115155	4.01896	6.43717e-05	0.0374463	1.15331	3.99817	7.01659e-05	0.0385535	1.15094	3.93703	9.0198e-05	0.0430892	1.13168
DUP42180	ENSG00000184385	-3.98614	7.37377e-05	0.0400097	-1.65493	-3.95621	8.33924e-05	0.0419697	-1.64335	-3.98007	7.56059e-05	0.0395448	-1.6523
DUP42180	ENSG00000111879	-3.98393	7.4415e-05	0.0401958	-0.588143	-4.04903	5.67921e-05	0.034691	-0.599353	-4.05041	5.64649e-05	0.0341589	-0.59839
DUP42180	ENSG00000172137	3.95479	8.38792e-05	0.0426424	1.77376	4.04614	5.74825e-05	0.0349003	1.80908	3.91571	9.83753e-05	0.0449831	1.75822
DUP42180	ENSG00000139364	-3.94395	8.76826e-05	0.0435602	-0.587007	-3.9186	9.72284e-05	0.0451947	-0.583352	-3.9598	8.21743e-05	0.0411813	-0.589384
DUP42180	ENSG00000135519	-3.93325	9.16e-05	0.0444991	-0.975401	-3.86869	0.000118962	0.049801	-0.956681	-4.00832	6.72786e-05	0.0373146	-0.992043
DUP42180	ENSG00000164651	-3.89411	0.000107375	0.0480635	-2.41803	-3.88354	0.000112056	0.0484026	-2.41363	-3.91189	9.99132e-05	0.0453235	-2.43037
DEL5006	ENSG00000147394	5.21175	2.42218e-07	0.00118541	1.32419	5.19906	2.5872e-07	0.00124474	1.32223	5.19925	2.58467e-07	0.00123446	1.32303
DEL5006	ENSG00000258484	4.86418	1.40175e-06	0.00426248	2.58773	4.86582	1.39054e-06	0.00420885	2.5926	4.85181	1.48923e-06	0.00434287	2.58602
DEL5006	ENSG00000179058	4.55062	6.24027e-06	0.010887	2.32442	4.55628	6.079e-06	0.0106114	2.32822	4.51863	7.23197e-06	0.011489	2.30259
DEL5006	ENSG00000129214	4.43535	1.05724e-05	0.0146941	1.521	4.43347	1.06625e-05	0.0145702	1.52014	4.46749	9.1376e-06	0.0131236	1.53047
DEL5006	ENSG00000105865	4.43419	1.06279e-05	0.0147366	0.986854	4.42644	1.10065e-05	0.0148345	0.990577	4.38403	1.33188e-05	0.0161517	0.973617
DEL5006	ENSG00000107020	4.37272	1.40099e-05	0.0171446	1.25414	4.37279	1.40053e-05	0.0169351	1.25948	4.32266	1.75013e-05	0.0187316	1.24443
DEL5006	ENSG00000165092	4.30107	1.9251e-05	0.0203552	1.95577	4.43099	1.07827e-05	0.0146621	1.96762	4.23203	2.60376e-05	0.0230711	1.93868
DEL5006	ENSG00000174125	4.17923	3.27062e-05	0.0267145	2.4465	4.17999	3.25999e-05	0.0263203	2.4449	4.22232	2.71577e-05	0.0235758	2.4672
DEL5006	ENSG00000196963	4.1235	4.14972e-05	0.0300914	1.21014	4.14596	3.77135e-05	0.0283445	1.20932	4.11289	4.34078e-05	0.0299586	1.20721
DEL5006	ENSG00000260329	4.11326	4.33398e-05	0.0307447	1.03053	4.12022	4.2078e-05	0.0299375	1.03163	4.09623	4.65762e-05	0.0310391	1.02613
DEL5006	ENSG00000164136	4.07685	5.05394e-05	0.0332521	2.05299	4.11174	4.36186e-05	0.030483	2.04275	4.08102	4.96595e-05	0.0320463	2.06575
DEL5006	ENSG00000255052	4.05935	5.43908e-05	0.0344842	3.25877	4.06088	5.40447e-05	0.0338595	3.26629	4.02261	6.34038e-05	0.0362361	3.22097
DEL5006	ENSG00000010282	4.02938	6.16436e-05	0.0366487	1.38951	4.03012	6.14533e-05	0.0360996	1.38974	4.03187	6.10069e-05	0.0355422	1.39066
DEL5006	ENSG00000171566	4.02625	6.24515e-05	0.0369003	0.658708	4.04609	5.74935e-05	0.0349021	0.659962	3.99383	7.14336e-05	0.0384364	0.651946
DEL5006	ENSG00000116266	4.00971	6.68901e-05	0.0381558	0.736489	4.01496	6.54493e-05	0.0372515	0.735354	4.02687	6.22892e-05	0.0359148	0.739702
DEL5006	ENSG00000113205	3.99857	7.00484e-05	0.0390162	1.74632	4.00118	6.92963e-05	0.038309	1.74818	4.01461	6.5546e-05	0.0368327	1.75402
DEL5006	ENSG00000262576	3.96318	8.1042e-05	0.0419382	2.19487	3.96182	8.14976e-05	0.0415144	2.20483	3.91908	9.70377e-05	0.044667	2.18012
DEL5006	ENSG00000122861	3.95247	8.46824e-05	0.042837	1.73193	3.94765	8.6366e-05	0.0427019	1.72953	4.00723	6.75836e-05	0.037404	1.75104
DEL5006	ENSG00000177873	3.89374	0.000107535	0.0480988	1.02746	3.8901	0.00010913	0.0478057	1.02643	3.89059	0.000108911	0.0472373	1.02715
DEL5006	ENSG00000178425	3.8857	0.000111084	0.048852	0.995141	3.88643	0.000110758	0.0481446	0.995206	3.88199	0.00011276	0.0480522	0.994381
mCNV6126	ENSG00000119718	-4.19127	3.1056e-05	0.0260414	-0.248995	-4.20443	2.93424e-05	0.0249691	-0.248308	-4.14706	3.75374e-05	0.0278116	-0.244943
mCNV6126	ENSG00000239467	-3.97215	7.81104e-05	0.0411843	-0.322374	-4.0093	6.70065e-05	0.0376804	-0.322402	-3.9276	9.37332e-05	0.0439003	-0.316333
mCNV6126	ENSG00000111906	-3.93133	9.23172e-05	0.0446658	-0.251705	-3.91543	9.84874e-05	0.045484	-0.249854	-3.88269	0.000112442	0.0479869	-0.247742
DEL29087	ENSG00000129214	6.44321	2.09403e-10	2.84958e-06	2.17877	6.44151	2.11639e-10	2.87614e-06	2.17789	6.47929	1.67067e-10	2.34179e-06	2.18851
DEL29087	ENSG00000179058	4.63782	4.15539e-06	0.00850848	2.36773	4.64345	4.04683e-06	0.00830079	2.37153	4.60604	4.82286e-06	0.00906509	2.34591
DEL29087	ENSG00000147394	4.424	1.11283e-05	0.0151051	1.12959	4.41221	1.1736e-05	0.0153683	1.12763	4.4125	1.17208e-05	0.0150462	1.12835
DEL29087	ENSG00000258484	4.12695	4.08936e-05	0.0298691	2.20502	4.12972	4.0414e-05	0.0293298	2.2099	4.11576	4.28828e-05	0.0297655	2.20314
DEL15967	ENSG00000250326	4.36735	1.43495e-05	0.0173749	1.51581	4.29282	1.99634e-05	0.0204456	1.48886	4.35546	1.51307e-05	0.0173024	1.51185
DEL15967	ENSG00000147168	-4.24124	2.50148e-05	0.0232715	-1.96425	-4.45897	9.49877e-06	0.0136597	-2.06113	-4.39031	1.29494e-05	0.0158992	-2.02439
DEL15967	ENSG00000163935	-3.91724	9.77673e-05	0.0459106	-0.427521	-3.91539	9.85029e-05	0.0454878	-0.427553	-3.90415	0.000103098	0.046026	-0.425526
Note: The 110 consistent genes correlated with AOD-correlated CNVs while adjusting cogdx, braaksc, ceradsc independently. Cogdx, cognitive diagnostic category at the time of death; Braaksc, Braak stage score; Ceradsc, Consortium to Establish a Registry for Alzheimer’s Disease score. statistic, Test statistic (t-statistic of T-test); Beta, estimated effect size of CNV on gene expression; False Dis…

## Sheet: Table S4
Table S4 The genes significantly correlated with AOD
Trait	adjusted co-variance	Gene	cor.kendall	p.kendall	padj.kendall	cor.spearman	p.spearman	padj.spearman
AOD	braaksc	ENSG00000184254	0.140265	8.47578e-09	0.000155649	0.196681	5.43545e-09	9.98166e-05
AOD	braaksc	ENSG00000165457	0.129034	1.17349e-07	0.000586993	0.179909	9.97588e-08	0.000478647
AOD	braaksc	ENSG00000147684	0.128839	1.22578e-07	0.000586993	0.179822	1.0121e-07	0.000478647
AOD	braaksc	ENSG00000127951	0.128651	1.27857e-07	0.000586993	0.179643	1.04258e-07	0.000478647
AOD	braaksc	ENSG00000131724	0.126693	1.97722e-07	0.000690807	0.175757	1.9691e-07	0.000602676
AOD	braaksc	ENSG00000197629	0.126092	2.25705e-07	0.000690807	0.176412	1.7706e-07	0.000602676
AOD	braaksc	ENSG00000231389	0.125279	2.69737e-07	0.000695655	0.173064	3.03435e-07	0.000625297
AOD	braaksc	ENSG00000153071	0.124746	3.03051e-07	0.000695655	0.173948	2.63486e-07	0.000625297
AOD	braaksc	ENSG00000163131	0.123721	3.7851e-07	0.000726781	0.172609	3.26231e-07	0.000625297
AOD	braaksc	ENSG00000078596	0.123284	4.15901e-07	0.000726781	0.172339	3.40501e-07	0.000625297
AOD	braaksc	ENSG00000204252	0.123072	4.3534e-07	0.000726781	0.169288	5.50251e-07	0.000879287
AOD	braaksc	ENSG00000171659	0.121659	5.88962e-07	0.000901308	0.168496	6.22453e-07	0.000879287
AOD	braaksc	ENSG00000100612	0.120695	7.22515e-07	0.00102064	0.168611	6.11451e-07	0.000879287
AOD	braaksc	ENSG00000090975	-0.119949	8.45392e-07	0.00110891	-0.167617	7.13168e-07	0.000935473
AOD	braaksc	ENSG00000104671	0.119566	9.1589e-07	0.00112129	0.166309	8.72079e-07	0.00106766
AOD	braaksc	ENSG00000166710	0.118881	1.05676e-06	0.0012129	0.16544	9.95934e-07	0.00114308
AOD	braaksc	ENSG00000120903	-0.118572	1.12697e-06	0.00121739	-0.164053	1.22931e-06	0.00132794
AOD	braaksc	ENSG00000100362	0.117468	1.41594e-06	0.00144457	0.1625	1.55287e-06	0.00158427
AOD	braaksc	ENSG00000151650	0.11614	1.85862e-06	0.00177537	0.160675	2.03776e-06	0.0018359
AOD	braaksc	ENSG00000177519	-0.115946	1.93353e-06	0.00177537	-0.160366	2.13302e-06	0.0018359
AOD	braaksc	ENSG00000234745	0.115333	2.18945e-06	0.00180869	0.159369	2.47075e-06	0.0018359
AOD	braaksc	ENSG00000165168	0.115267	2.21921e-06	0.00180869	0.159844	2.30374e-06	0.0018359
AOD	braaksc	ENSG00000132963	0.114794	2.44166e-06	0.00180869	0.159627	2.37867e-06	0.0018359
AOD	braaksc	ENSG00000087253	0.114727	2.4747e-06	0.00180869	0.15929	2.49931e-06	0.0018359
AOD	braaksc	ENSG00000169313	0.114575	2.55141e-06	0.00180869	0.160085	2.22351e-06	0.0018359
AOD	braaksc	ENSG00000235254	-0.114557	2.56076e-06	0.00180869	-0.158108	2.97127e-06	0.00209863
AOD	braaksc	ENSG00000170891	0.11318	3.37272e-06	0.00229395	0.156943	3.51935e-06	0.00224591
AOD	braaksc	ENSG00000204287	0.112859	3.59512e-06	0.00235671	0.155334	4.4369e-06	0.00252713
AOD	braaksc	ENSG00000036530	-0.112653	3.74513e-06	0.00235671	-0.156889	3.54669e-06	0.00224591
AOD	braaksc	ENSG00000123728	0.112513	3.84999e-06	0.00235671	0.155473	4.34952e-06	0.00252713
AOD	braaksc	ENSG00000168329	0.112198	4.09754e-06	0.00242733	0.157748	3.13108e-06	0.0021296
AOD	braaksc	ENSG00000204472	0.111743	4.4816e-06	0.00252686	0.154403	5.06797e-06	0.00252713
AOD	braaksc	ENSG00000223865	0.111676	4.54075e-06	0.00252686	0.155145	4.55861e-06	0.00252713
AOD	braaksc	ENSG00000169599	0.111488	4.7115e-06	0.00254362	0.155136	4.56473e-06	0.00252713
AOD	braaksc	ENSG00000110079	0.111343	4.8479e-06	0.00254362	0.154558	4.95725e-06	0.00252713
AOD	braaksc	ENSG00000091428	0.111039	5.14431e-06	0.00262417	0.154677	4.87372e-06	0.00252713
AOD	braaksc	ENSG00000105520	-0.110845	5.34304e-06	0.0026315	-0.153776	5.54084e-06	0.00260903
AOD	braaksc	ENSG00000171860	0.110663	5.536e-06	0.0026315	0.152868	6.30028e-06	0.00269066
AOD	braaksc	ENSG00000163512	0.110615	5.58858e-06	0.0026315	0.154371	5.09169e-06	0.00252713
AOD	braaksc	ENSG00000019582	0.11019	6.06944e-06	0.00278648	0.152967	6.21272e-06	0.00269066
AOD	braaksc	ENSG00000107798	0.110045	6.24324e-06	0.00279636	0.153021	6.1661e-06	0.00269066
AOD	braaksc	ENSG00000089050	0.109839	6.49762e-06	0.00284101	0.15237	6.75846e-06	0.00276073
AOD	braaksc	ENSG00000115155	-0.109711	6.65966e-06	0.00284414	-0.151961	7.1577e-06	0.00276263
AOD	braaksc	ENSG00000188981	-0.109463	6.98724e-06	0.00290591	-0.153501	5.76142e-06	0.00264507
AOD	braaksc	ENSG00000178425	0.109341	7.15258e-06	0.00290591	0.154075	5.31071e-06	0.00256647
AOD	braaksc	ENSG00000169413	0.10925	7.27903e-06	0.00290591	0.152013	7.10607e-06	0.00276263
AOD	braaksc	ENSG00000226976	0.109062	7.54716e-06	0.00291108	0.151299	7.85254e-06	0.00288425
AOD	braaksc	ENSG00000118855	0.10902	7.609e-06	0.00291108	0.151898	7.22099e-06	0.00276263
AOD	braaksc	ENSG00000183283	0.108814	7.91633e-06	0.00296684	0.152363	6.76501e-06	0.00276073
AOD	braaksc	ENSG00000165322	0.108607	8.23549e-06	0.00302473	0.15003	9.36992e-06	0.00318647
AOD	braaksc	ENSG00000117448	0.108474	8.44853e-06	0.00304213	0.151299	7.85299e-06	0.00288425
AOD	braaksc	ENSG00000147912	-0.108207	8.89051e-06	0.00313972	-0.150202	9.14814e-06	0.00318647
AOD	braaksc	ENSG00000119013	0.10808	9.10916e-06	0.00315624	0.150117	9.25696e-06	0.00318647
AOD	braaksc	ENSG00000181631	0.107904	9.41957e-06	0.00320335	0.150236	9.1058e-06	0.00318647
AOD	braaksc	ENSG00000140749	0.107534	1.01058e-05	0.00333311	0.149142	1.0593e-05	0.00345077
AOD	braaksc	ENSG00000053524	0.107504	1.01641e-05	0.00333311	0.148366	1.17851e-05	0.00349067
AOD	braaksc	ENSG00000116701	0.10714	1.08895e-05	0.00349324	0.14977	9.71344e-06	0.00324323
AOD	braaksc	ENSG00000105737	-0.107012	1.11549e-05	0.00349324	-0.148635	1.13578e-05	0.00349067
AOD	braaksc	ENSG00000103245	-0.106921	1.13482e-05	0.00349324	-0.14846	1.16332e-05	0.00349067
AOD	braaksc	ENSG00000066294	0.106891	1.14133e-05	0.00349324	0.147401	1.34453e-05	0.00363103
AOD	braaksc	ENSG00000116171	0.106679	1.18794e-05	0.00357629	0.146634	1.49226e-05	0.00380609
AOD	braaksc	ENSG00000142892	0.106266	1.28375e-05	0.00369246	0.147732	1.28529e-05	0.00358278
AOD	braaksc	ENSG00000196735	0.106145	1.3133e-05	0.00369246	0.147093	1.40218e-05	0.00367852
AOD	braaksc	ENSG00000165025	0.106127	1.31779e-05	0.00369246	0.149061	1.07108e-05	0.00345077
AOD	braaksc	ENSG00000059377	0.105994	1.35115e-05	0.00369246	0.147911	1.25426e-05	0.00358278
AOD	braaksc	ENSG00000081237	0.105988	1.35269e-05	0.00369246	0.14642	1.53611e-05	0.00386427
AOD	braaksc	ENSG00000150687	0.10583	1.3932e-05	0.00369246	0.147775	1.27763e-05	0.00358278
AOD	braaksc	ENSG00000117758	0.10583	1.3932e-05	0.00369246	0.148488	1.15896e-05	0.00349067
AOD	braaksc	ENSG00000136250	0.1058	1.40112e-05	0.00369246	0.147589	1.31059e-05	0.0035922
AOD	braaksc	ENSG00000167088	0.105775	1.40749e-05	0.00369246	0.148736	1.12015e-05	0.00349067
AOD	braaksc	ENSG00000072182	-0.105521	1.47606e-05	0.00381779	-0.147718	1.28765e-05	0.00358278
AOD	braaksc	ENSG00000111348	0.105302	1.53735e-05	0.0039211	0.14485	1.89776e-05	0.00414887
AOD	braaksc	ENSG00000077420	0.105145	1.58312e-05	0.00398252	0.145488	1.74198e-05	0.00395959
AOD	braaksc	ENSG00000060762	0.105066	1.60649e-05	0.00398259	0.147103	1.40025e-05	0.00367852
AOD	braaksc	ENSG00000183856	0.104999	1.62652e-05	0.00398259	0.143514	2.26822e-05	0.00452756
AOD	braaksc	ENSG00000144566	0.104872	1.66542e-05	0.00402418	0.14566	1.70218e-05	0.00395959
AOD	braaksc	ENSG00000144843	0.104787	1.69185e-05	0.00403494	0.145288	1.78962e-05	0.00395959
AOD	braaksc	ENSG00000163040	-0.104374	1.82598e-05	0.00418734	-0.14679	1.46097e-05	0.00377878
AOD	braaksc	ENSG00000135047	0.104356	1.83213e-05	0.00418734	0.145386	1.76619e-05	0.00395959
AOD	braaksc	ENSG00000173083	0.104302	1.85068e-05	0.00418734	0.145814	1.66733e-05	0.00395959
AOD	braaksc	ENSG00000171522	0.104229	1.8757e-05	0.00418734	0.14543	1.75577e-05	0.00395959
AOD	braaksc	ENSG00000134516	0.104198	1.88622e-05	0.00418734	0.145396	1.7638e-05	0.00395959
AOD	braaksc	ENSG00000166863	-0.10418	1.89256e-05	0.00418734	-0.144335	2.03311e-05	0.00419431
AOD	braaksc	ENSG00000002549	0.104053	1.93749e-05	0.00420464	0.144262	2.05311e-05	0.00419431
AOD	braaksc	ENSG00000128708	0.104029	1.94617e-05	0.00420464	0.144334	2.03345e-05	0.00419431
AOD	braaksc	ENSG00000164258	0.103926	1.98345e-05	0.00421949	0.145401	1.76264e-05	0.00395959
AOD	braaksc	ENSG00000187720	0.103883	1.99899e-05	0.00421949	0.145345	1.77598e-05	0.00395959
AOD	braaksc	ENSG00000005022	0.10341	2.18027e-05	0.00454983	0.144253	2.05559e-05	0.00419431
AOD	braaksc	ENSG00000196664	0.103046	2.33025e-05	0.00476188	0.14195	2.7887e-05	0.00502075
AOD	braaksc	ENSG00000131238	0.102985	2.35619e-05	0.00476188	0.143074	2.40437e-05	0.00461323
AOD	braaksc	ENSG00000004700	0.102961	2.36663e-05	0.00476188	0.145731	1.68611e-05	0.00395959
AOD	braaksc	ENSG00000198771	0.102882	2.4009e-05	0.00476188	0.143051	2.41162e-05	0.00461323
AOD	braaksc	ENSG00000256043	0.102858	2.41154e-05	0.00476188	0.142896	2.46161e-05	0.00466031
AOD	braaksc	ENSG00000187954	-0.102664	2.49828e-05	0.00484531	-0.14431	2.03995e-05	0.00419431
AOD	braaksc	ENSG00000242574	0.102646	2.50656e-05	0.00484531	0.142507	2.59149e-05	0.00482056
AOD	braaksc	ENSG00000163513	0.102543	2.55398e-05	0.0048619	0.143947	2.14117e-05	0.00432093
AOD	braaksc	ENSG00000136868	0.102512	2.56809e-05	0.0048619	0.144615	1.9585e-05	0.00419431
AOD	braaksc	ENSG00000102743	0.102343	2.64849e-05	0.00496295	0.142127	2.72451e-05	0.00495376
AOD	braaksc	ENSG00000116459	0.102209	2.71334e-05	0.0050331	0.143074	2.40424e-05	0.00461323
AOD	braaksc	ENSG00000050820	-0.1021	2.76751e-05	0.00503921	-0.142486	2.59876e-05	0.00482056
AOD	braaksc	ENSG00000000971	0.101954	2.84134e-05	0.00503921	0.141533	2.94553e-05	0.00520112
AOD	braaksc	ENSG00000169733	-0.101942	2.84758e-05	0.00503921	-0.142321	2.65596e-05	0.0048774
AOD	braaksc	ENSG00000162692	0.101936	2.8507e-05	0.00503921	0.140688	3.28951e-05	0.00539362
AOD	braaksc	ENSG00000090382	0.10193	2.85383e-05	0.00503921	0.140932	3.18629e-05	0.00537082
AOD	braaksc	ENSG00000138161	-0.101833	2.9043e-05	0.00507948	-0.140988	3.16334e-05	0.00537082
AOD	braaksc	ENSG00000173391	0.1017	2.97508e-05	0.00515418	0.140609	3.32326e-05	0.00540074
AOD	braaksc	ENSG00000171155	0.101512	3.0776e-05	0.00528197	0.143215	2.35991e-05	0.00461323
AOD	braaksc	ENSG00000110092	0.100966	3.39462e-05	0.00577211	0.140731	3.27107e-05	0.00539362
AOD	braaksc	ENSG00000147586	0.100699	3.56067e-05	0.0059989	0.140741	3.26662e-05	0.00539362
AOD	braaksc	ENSG00000250067	-0.100566	3.64655e-05	0.00607033	-0.140928	3.18787e-05	0.00537082
AOD	braaksc	ENSG00000129055	0.100517	3.67827e-05	0.00607033	0.139344	3.91579e-05	0.00619911
AOD	braaksc	ENSG00000178163	-0.100481	3.70223e-05	0.00607033	-0.139048	4.06845e-05	0.0063026
AOD	braaksc	ENSG00000124783	0.100347	3.79135e-05	0.00610779	0.138677	4.26761e-05	0.0063026
AOD	braaksc	ENSG00000171488	0.100329	3.80366e-05	0.00610779	0.138831	4.18394e-05	0.0063026
AOD	braaksc	ENSG00000112799	0.100268	3.84497e-05	0.00610779	0.138962	4.11359e-05	0.0063026
AOD	braaksc	ENSG00000169895	0.100196	3.8951e-05	0.00610779	0.14114	3.10111e-05	0.00537082
AOD	braaksc	ENSG00000170835	-0.100184	3.90352e-05	0.00610779	-0.137768	4.7944e-05	0.00672094
AOD	braaksc	ENSG00000198189	0.100153	3.92463e-05	0.00610779	0.141796	2.84573e-05	0.00507369
AOD	braaksc	ENSG00000137547	0.100032	4.01018e-05	0.00618848	0.138636	4.29005e-05	0.0063026
AOD	braaksc	ENSG00000161057	0.0999106	4.09749e-05	0.00627053	0.139582	3.79711e-05	0.00606349
AOD	braaksc	ENSG00000072274	0.0998379	4.15074e-05	0.00629952	0.139603	3.7871e-05	0.00606349
AOD	braaksc	ENSG00000102024	0.0996499	4.29136e-05	0.00641707	0.138685	4.26279e-05	0.0063026
AOD	braaksc	ENSG00000144848	0.0996013	4.32838e-05	0.00641707	0.138319	4.46833e-05	0.00638401
AOD	braaksc	ENSG00000143162	0.0995953	4.33302e-05	0.00641707	0.140959	3.17519e-05	0.00537082
AOD	braaksc	ENSG00000067704	0.0994133	4.47469e-05	0.00657386	0.138133	4.57619e-05	0.00646439
AOD	braaksc	ENSG00000048392	0.0991162	4.71557e-05	0.00684054	0.138724	4.24175e-05	0.0063026
AOD	braaksc	ENSG00000152953	0.099098	4.73071e-05	0.00684054	0.138738	4.23399e-05	0.0063026
AOD	braaksc	ENSG00000157303	0.0989524	4.8535e-05	0.00696326	0.13753	4.94262e-05	0.00687623
AOD	braaksc	ENSG00000175899	0.0988736	4.92127e-05	0.00700576	0.138939	4.12576e-05	0.0063026
AOD	braaksc	ENSG00000136404	0.0988129	4.97401e-05	0.00702636	0.13856	4.33176e-05	0.00631336
AOD	braaksc	ENSG00000122882	0.0987462	5.03264e-05	0.00704635	0.138406	4.4186e-05	0.00638401
AOD	braaksc	ENSG00000146729	0.0987098	5.0649e-05	0.00704635	0.136672	5.51265e-05	0.00737836
AOD	braaksc	ENSG00000225968	-0.0984915	5.26259e-05	0.0072121	-0.136569	5.5848e-05	0.00737836
AOD	braaksc	ENSG00000185252	-0.0984915	5.26259e-05	0.0072121	-0.137344	5.06112e-05	0.00698815
AOD	braaksc	ENSG00000214413	0.0984066	5.34142e-05	0.0072209	0.13829	4.48452e-05	0.00638401
AOD	braaksc	ENSG00000159596	0.0983823	5.36415e-05	0.0072209	0.136754	5.45544e-05	0.00737836
AOD	braaksc	ENSG00000164932	0.0983581	5.38697e-05	0.0072209	0.135792	6.16063e-05	0.00755274
AOD	braaksc	ENSG00000174600	0.0982489	5.49081e-05	0.00726188	0.135894	6.0824e-05	0.00755274
AOD	braaksc	ENSG00000267127	-0.0982428	5.49663e-05	0.00726188	-0.136187	5.8611e-05	0.00755274
AOD	braaksc	ENSG00000240771	-0.0981397	5.59654e-05	0.00731994	-0.135931	6.05392e-05	0.00755274
AOD	braaksc	ENSG00000261185	-0.0981155	5.6203e-05	0.00731994	-0.136207	5.84686e-05	0.00755274
AOD	braaksc	ENSG00000183826	-0.0980609	5.6741e-05	0.0073204	-0.136576	5.57997e-05	0.00737836
AOD	braaksc	ENSG00000132356	0.0979881	5.7466e-05	0.0073204	0.135373	6.4944e-05	0.00755274
AOD	braaksc	ENSG00000023228	0.0979821	5.75268e-05	0.0073204	0.136623	5.54682e-05	0.00737836
AOD	braaksc	ENSG00000101608	0.0979517	5.78317e-05	0.0073204	0.136012	5.99261e-05	0.00755274
AOD	braaksc	ENSG00000010610	0.0979153	5.81997e-05	0.0073204	0.135877	6.09535e-05	0.00755274
AOD	braaksc	ENSG00000112695	0.0978244	5.91293e-05	0.00738674	0.136288	5.78709e-05	0.00755274
AOD	braaksc	ENSG00000185753	0.0976121	6.13534e-05	0.00757766	0.135283	6.56852e-05	0.00758643
AOD	braaksc	ENSG00000143119	0.0976	6.14828e-05	0.00757766	0.135432	6.44618e-05	0.00755274
AOD	braaksc	ENSG00000077147	0.0974908	6.26596e-05	0.00766648	0.133489	8.21663e-05	0.00841705
AOD	braaksc	ENSG00000001036	0.0974302	6.33226e-05	0.00766648	0.135369	6.49822e-05	0.00755274
AOD	braaksc	ENSG00000112414	0.097418	6.3456e-05	0.00766648	0.135601	6.3109e-05	0.00755274
AOD	braaksc	ENSG00000083937	0.0973513	6.41943e-05	0.00768722	0.135578	6.32907e-05	0.00755274
AOD	braaksc	ENSG00000185811	0.0973271	6.44649e-05	0.00768722	0.135715	6.22089e-05	0.00755274
AOD	braaksc	ENSG00000169896	0.0972543	6.52829e-05	0.00770113	0.135379	6.49002e-05	0.00755274
AOD	braaksc	ENSG00000160255	0.0972422	6.54202e-05	0.00770113	0.134524	7.22326e-05	0.00784899
AOD	braaksc	ENSG00000158292	-0.0971512	6.64586e-05	0.00777354	-0.134697	7.06873e-05	0.00784899
AOD	braaksc	ENSG00000186818	0.0969753	6.85106e-05	0.00787187	0.134973	6.82906e-05	0.00771359
AOD	braaksc	ENSG00000185088	0.0969571	6.87262e-05	0.00787187	0.134581	7.17241e-05	0.00784899
AOD	braaksc	ENSG00000178695	0.0969268	6.90871e-05	0.00787187	0.134952	6.84663e-05	0.00771359
AOD	braaksc	ENSG00000254884	-0.0968843	6.95953e-05	0.00787187	-0.134545	7.2043e-05	0.00784899
AOD	braaksc	ENSG00000127663	-0.0968661	6.98142e-05	0.00787187	-0.136092	5.93183e-05	0.00755274
AOD	braaksc	ENSG00000104763	0.096854	6.99605e-05	0.00787187	0.136786	5.43351e-05	0.00737836
AOD	braaksc	ENSG00000198720	-0.0967266	7.15142e-05	0.00787187	-0.136116	5.91448e-05	0.00755274
AOD	braaksc	ENSG00000102241	0.0966721	7.219e-05	0.00787187	0.134132	7.58557e-05	0.00806335
AOD	braaksc	ENSG00000240692	-0.0966599	7.23409e-05	0.00787187	-0.133658	8.04666e-05	0.00830162
AOD	braaksc	ENSG00000166851	-0.0966599	7.23409e-05	0.00787187	-0.134763	7.01055e-05	0.00784899
AOD	braaksc	ENSG00000111775	0.0966478	7.24922e-05	0.00787187	0.134599	7.15641e-05	0.00784899
AOD	braaksc	ENSG00000254615	-0.0966478	7.24922e-05	0.00787187	-0.134088	7.62684e-05	0.00806335
AOD	braaksc	ENSG00000133561	0.0966175	7.28718e-05	0.00787187	0.1337	8.0041e-05	0.00830162
AOD	braaksc	ENSG00000152778	0.0964477	7.50322e-05	0.00805784	0.134981	6.8217e-05	0.00771359
AOD	braaksc	ENSG00000070831	0.09629	7.70924e-05	0.00823096	0.134077	7.63788e-05	0.00806335
AOD	braaksc	ENSG00000122642	0.0962051	7.82238e-05	0.00829496	0.133047	8.67861e-05	0.00870897
AOD	braaksc	ENSG00000172137	-0.0961566	7.88773e-05	0.00829496	-0.134031	7.68109e-05	0.00806335
AOD	braaksc	ENSG00000062716	0.0961323	7.9206e-05	0.00829496	0.13501	6.7971e-05	0.00771359
AOD	braaksc	ENSG00000224940	-0.0960898	7.97844e-05	0.00829496	-0.135411	6.46333e-05	0.00755274
AOD	braaksc	ENSG00000100567	0.0960777	7.99503e-05	0.00829496	0.135509	6.38411e-05	0.00755274
AOD	braaksc	ENSG00000172243	0.0960231	8.07013e-05	0.00832583	0.132931	8.80482e-05	0.00874009
AOD	braaksc	ENSG00000163563	0.0958655	8.29082e-05	0.00850573	0.132847	8.89615e-05	0.00878328
AOD	braaksc	ENSG00000131061	-0.0957745	8.42073e-05	0.00859101	-0.134317	7.41266e-05	0.00800742
AOD	braaksc	ENSG00000196363	-0.0956532	8.59693e-05	0.00870137	-0.134028	7.68398e-05	0.00806335
AOD	braaksc	ENSG00000104765	0.095635	8.62366e-05	0.00870137	0.132769	8.98186e-05	0.00882048
AOD	braaksc	ENSG00000184584	0.0955683	8.72234e-05	0.00875284	0.132361	9.44565e-05	0.00908167
AOD	braaksc	ENSG00000131480	-0.0954834	8.84948e-05	0.00883216	-0.133142	8.57794e-05	0.00869164
AOD	braaksc	ENSG00000244509	0.0953803	9.00621e-05	0.00894	0.131718	0.000102215	0.00965507
AOD	braaksc	ENSG00000075239	0.0953257	9.09024e-05	0.0089749	0.133936	7.77291e-05	0.00811033
AOD	braaksc	ENSG00000203747	0.0952408	9.22244e-05	0.00905673	0.132699	9.05983e-05	0.00884972
AOD	braaksc	ENSG00000204257	0.0950467	9.53144e-05	0.00926844	0.130205	0.000122905	0.0106968
AOD	braaksc	ENSG00000174529	-0.0950225	9.57075e-05	0.00926844	-0.131066	0.000110695	0.00996617
AOD	braaksc	ENSG00000121933	0.0949861	9.63e-05	0.00926844	0.130984	0.000111797	0.00996617
AOD	braaksc	ENSG00000106028	0.09498	9.6399e-05	0.00926844	0.133108	8.61402e-05	0.00869164
AOD	braaksc	ENSG00000205090	-0.0949315	9.71951e-05	0.00929631	-0.131353	0.000106875	0.00986261
AOD	braaksc	ENSG00000164128	-0.0948526	9.85021e-05	0.0093725	-0.132289	9.52963e-05	0.00911469
AOD	braaksc	ENSG00000082996	0.0948163	9.91109e-05	0.00938181	0.131174	0.000109237	0.00996617
AOD	braaksc	ENSG00000085563	0.0947677	9.99281e-05	0.00941066	0.133456	8.25022e-05	0.00841705
AOD	braaksc	ENSG00000155980	0.0947253	0.000100648	0.00943014	0.130358	0.000120644	0.01055
AOD	braaksc	ENSG00000135677	0.094604	0.000102733	0.00957664	0.132456	9.33572e-05	0.00902322
AOD	braaksc	ENSG00000196975	0.0945433	0.000103791	0.00958028	0.129876	0.000127901	0.0109368
AOD	braaksc	ENSG00000196743	0.0945312	0.000104004	0.00958028	0.130031	0.000125518	0.0108727
AOD	braaksc	ENSG00000181163	0.094507	0.000104431	0.00958028	0.131579	0.000103966	0.00974093
AOD	braaksc	ENSG00000138760	0.0944827	0.000104859	0.00958028	0.132639	9.1278e-05	0.00886894
AOD	braaksc	ENSG00000258875	-0.0943796	0.000106699	0.00970008	-0.130648	0.000116471	0.010283
AOD	braaksc	ENSG00000100346	-0.0943432	0.000107355	0.00971169	-0.131498	0.000105006	0.00978843
AOD	braaksc	ENSG00000143398	-0.0941855	0.000110244	0.00986799	-0.131047	0.00011094	0.00996617
AOD	braaksc	ENSG00000162728	-0.0941613	0.000110695	0.00986799	-0.131693	0.000102523	0.00965507
AOD	braaksc	ENSG00000198856	0.0941613	0.000110695	0.00986799	0.131395	0.000106326	0.00986145
AOD	braaksc	ENSG00000169508	0.0940885	0.000112058	0.00990356	0.131237	0.000108409	0.00995411
AOD	braaksc	ENSG00000100883	0.0940824	0.000112173	0.00990356	0.132978	8.75386e-05	0.00873673
AOD	braaksc	ENSG00000067560	0.0939854	0.000114017	0.0100182	0.131007	0.000111484	0.00996617
AOD	braaksc	ENSG00000116918	0.0938216	0.000117194	0.0102483	0.130845	0.000113716	0.0100883
AOD	braaksc	ENSG00000110799	0.093761	0.000118391	0.010304	0.130471	0.000119005	0.0104565
AOD	braaksc	ENSG00000250986	-0.0937125	0.000119358	0.0103391	-0.131004	0.00011153	0.00996617
AOD	braaksc	ENSG00000176428	-0.0936397	0.000120821	0.0103786	-0.129831	0.000128587	0.0109368
AOD	braaksc	ENSG00000150938	0.0936336	0.000120944	0.0103786	0.131783	0.0001014	0.00964825
AOD	braaksc	ENSG00000174125	0.0935548	0.00012255	0.0104675	0.128781	0.000145918	0.0115879
AOD	braaksc	ENSG00000164934	0.0934699	0.000124302	0.010568	0.129438	0.000134843	0.0112048
AOD	braaksc	ENSG00000119537	0.0932697	0.000128526	0.0108768	0.128754	0.000146394	0.0115879
AOD	braaksc	ENSG00000132646	0.0932212	0.000129571	0.010887	0.129884	0.000127771	0.0109368
AOD	braaksc	ENSG00000147394	0.0932091	0.000129833	0.010887	0.126645	0.000188162	0.0129738
AOD	braaksc	ENSG00000057608	0.0930575	0.000133154	0.0111147	0.129774	0.000129476	0.0109378
AOD	braaksc	ENSG00000133106	0.0929786	0.000134913	0.0111366	0.129459	0.000134497	0.0112048
AOD	braaksc	ENSG00000225791	0.0929726	0.000135049	0.0111366	0.128513	0.00015068	0.0117249
AOD	braaksc	ENSG00000137766	0.0929241	0.000136143	0.0111366	0.129493	0.000133946	0.0112048
AOD	braaksc	ENSG00000242220	-0.092918	0.00013628	0.0111366	-0.129369	0.000135971	0.0112476
AOD	braaksc	ENSG00000165240	0.0928937	0.000136831	0.0111366	0.12893	0.000143328	0.0115007
AOD	braaksc	ENSG00000174004	0.0928755	0.000137245	0.0111366	0.127934	0.000161475	0.0120542
AOD	braaksc	ENSG00000178162	-0.0928573	0.000137661	0.0111366	-0.128765	0.000146199	0.0115879
AOD	braaksc	ENSG00000134046	0.0927421	0.00014032	0.011302	0.128925	0.000143414	0.0115007
AOD	braaksc	ENSG00000005893	0.0926329	0.000142885	0.0114582	0.129051	0.000141262	0.0114784
AOD	braaksc	ENSG00000131171	0.0924692	0.000146814	0.0116996	0.12837	0.00015329	0.0118217
AOD	braaksc	ENSG00000131795	0.0924085	0.000148295	0.0116996	0.127316	0.000173783	0.0123988
AOD	braaksc	ENSG00000105650	-0.0924085	0.000148295	0.0116996	-0.12917	0.000139263	0.0113663
AOD	braaksc	ENSG00000175048	-0.0924025	0.000148443	0.0116996	-0.127216	0.000175872	0.0124699
AOD	braaksc	ENSG00000130150	0.0921963	0.000153589	0.0120535	0.129828	0.000128641	0.0109368
AOD	braaksc	ENSG00000075884	0.0920992	0.000156068	0.0121898	0.128009	0.000160044	0.0120221
AOD	braaksc	ENSG00000120727	0.0920568	0.000157165	0.0121898	0.129225	0.000138342	0.0113663
AOD	braaksc	ENSG00000138668	0.0920022	0.000158585	0.0121898	0.128339	0.000153854	0.0118217
AOD	braaksc	ENSG00000163807	0.0919961	0.000158744	0.0121898	0.128978	0.000142513	0.0115007
AOD	braaksc	ENSG00000095970	0.0919537	0.000159858	0.0121898	0.127614	0.000167753	0.0122814
AOD	braaksc	ENSG00000223573	-0.0919355	0.000160338	0.0121898	-0.129751	0.000129843	0.0109378
AOD	braaksc	ENSG00000269858	-0.0919173	0.000160819	0.0121898	-0.127594	0.00016815	0.0122814
AOD	braaksc	ENSG00000165169	0.0919052	0.00016114	0.0121898	0.128597	0.00014917	0.011708
AOD	braaksc	ENSG00000206337	0.0918991	0.000161301	0.0121898	0.128082	0.000158646	0.0119904
AOD	braaksc	ENSG00000103769	0.091796	0.000164061	0.0123315	0.128157	0.000157229	0.0119807
AOD	braaksc	ENSG00000155066	-0.0917414	0.00016554	0.0123315	-0.12799	0.000160391	0.0120221
AOD	braaksc	ENSG00000120697	0.0917354	0.000165705	0.0123315	0.128243	0.00015563	0.0119083
AOD	braaksc	ENSG00000049860	0.0917111	0.000166367	0.0123315	0.12736	0.000172897	0.0123988
AOD	braaksc	ENSG00000184752	0.091705	0.000166532	0.0123315	0.1292	0.000138751	0.0113663
AOD	braaksc	ENSG00000170006	0.0916626	0.000167698	0.0123679	0.127888	0.00016237	0.0120719
AOD	braaksc	ENSG00000198960	0.0916141	0.000169039	0.012417	0.127575	0.000168531	0.0122814
AOD	braaksc	ENSG00000111843	0.0913593	0.000176249	0.012812	0.125346	0.000219216	0.0136816
AOD	braaksc	ENSG00000182378	-0.0913533	0.000176424	0.012812	-0.126581	0.000189592	0.0129738
AOD	braaksc	ENSG00000152583	0.0912684	0.000178893	0.012812	0.128081	0.000158662	0.0119904
AOD	braaksc	ENSG00000173653	-0.0912562	0.000179248	0.012812	-0.128358	0.000153499	0.0118217
AOD	braaksc	ENSG00000109919	0.0912381	0.000179782	0.012812	0.126008	0.000202823	0.0131677
AOD	braaksc	ENSG00000168811	0.091232	0.000179961	0.012812	0.126322	0.000195477	0.0131012
AOD	braaksc	ENSG00000146085	0.0912199	0.000180318	0.012812	0.126095	0.000200762	0.0131671
AOD	braaksc	ENSG00000113532	0.0911653	0.000181934	0.012812	0.126644	0.00018818	0.0129738
AOD	braaksc	ENSG00000269069	-0.091141	0.000182657	0.012812	-0.126869	0.000183253	0.0128445
AOD	braaksc	ENSG00000185010	0.091135	0.000182838	0.012812	0.125708	0.000210106	0.0133508
AOD	braaksc	ENSG00000095303	0.0911289	0.000183019	0.012812	0.12765	0.000167025	0.0122814
AOD	braaksc	ENSG00000124313	-0.0910986	0.000183928	0.012812	-0.127395	0.00017218	0.0123988
AOD	braaksc	ENSG00000011600	0.0910864	0.000184293	0.012812	0.125923	0.000204857	0.0132089
AOD	braaksc	ENSG00000175866	-0.0910743	0.000184659	0.012812	-0.127297	0.000174193	0.0123988
AOD	braaksc	ENSG00000089723	-0.09105	0.000185391	0.012812	-0.125208	0.000222762	0.0136816
AOD	braaksc	ENSG00000126767	-0.0910015	0.000186865	0.012812	-0.127807	0.000163939	0.0121394
AOD	braaksc	ENSG00000138279	0.0910015	0.000186865	0.012812	0.126479	0.000191889	0.0130032
AOD	braaksc	ENSG00000244607	-0.0909651	0.000187978	0.012812	-0.126223	0.000197772	0.0131097
AOD	braaksc	ENSG00000119541	0.090953	0.00018835	0.012812	0.128561	0.000149824	0.011708
AOD	braaksc	ENSG00000131386	0.0909166	0.000189471	0.012812	0.126382	0.00019409	0.013056
AOD	braaksc	ENSG00000107960	0.0908802	0.000190599	0.012812	0.126547	0.000190351	0.0129738
AOD	braaksc	ENSG00000104894	0.0908742	0.000190787	0.012812	0.126529	0.000190749	0.0129738
AOD	braaksc	ENSG00000162654	0.0908681	0.000190976	0.012812	0.126127	0.000200005	0.0131645
AOD	braaksc	ENSG00000183291	0.090862	0.000191165	0.012812	0.127306	0.000174003	0.0123988
AOD	braaksc	ENSG00000038945	0.0908196	0.000192492	0.012812	0.125535	0.000214405	0.013485
AOD	braaksc	ENSG00000071282	0.0908075	0.000192872	0.012812	0.126678	0.000187421	0.0129738
AOD	braaksc	ENSG00000106799	0.0907953	0.000193254	0.012812	0.125505	0.000215156	0.013485
AOD	braaksc	ENSG00000068784	0.090674	0.000197107	0.0130204	0.126628	0.000188549	0.0129738
AOD	braaksc	ENSG00000147669	0.0905649	0.000200636	0.0131949	0.127124	0.000177796	0.0125579
AOD	braaksc	ENSG00000138777	0.0905467	0.00020123	0.0131949	0.126444	0.000192689	0.0130094
AOD	braaksc	ENSG00000112294	0.0905103	0.000202423	0.0131949	0.126004	0.000202922	0.0131677
AOD	braaksc	ENSG00000152234	0.0905042	0.000202622	0.0131949	0.125657	0.000211369	0.0133847
AOD	braaksc	ENSG00000164181	0.0904193	0.000205434	0.0132969	0.126922	0.000182091	0.012812
AOD	braaksc	ENSG00000119203	0.0904132	0.000205637	0.0132969	0.127378	0.000172509	0.0123988
AOD	braaksc	ENSG00000231496	-0.0903465	0.000207874	0.0133944	-0.128594	0.000149221	0.011708
AOD	braaksc	ENSG00000082153	0.090292	0.000209721	0.0134517	0.125061	0.000226634	0.013873
AOD	braaksc	ENSG00000181061	0.0902677	0.000210547	0.0134517	0.12499	0.000228508	0.0138999
AOD	braaksc	ENSG00000004975	-0.0902556	0.000210961	0.0134517	-0.125742	0.00020927	0.0133439
AOD	braaksc	ENSG00000109929	0.090207	0.000212625	0.0135109	0.126005	0.000202899	0.0131677
AOD	braaksc	ENSG00000197283	-0.0901282	0.000215356	0.0136372	-0.126277	0.000196513	0.0131097
AOD	braaksc	ENSG00000160959	-0.0900858	0.00021684	0.013684	-0.126219	0.000197863	0.0131097
AOD	braaksc	ENSG00000176406	0.0900554	0.000217906	0.0137042	0.125273	0.000221089	0.0136816
AOD	braaksc	ENSG00000121858	0.0899948	0.000220052	0.013738	0.124711	0.000236055	0.0139015
AOD	braaksc	ENSG00000126264	0.0899826	0.000220484	0.013738	0.123744	0.00026409	0.0145638
AOD	braaksc	ENSG00000158869	0.0899645	0.000221133	0.013738	0.123805	0.000262232	0.0145487
AOD	braaksc	ENSG00000069509	0.0899523	0.000221567	0.013738	0.124833	0.000232731	0.0138999
AOD	braaksc	ENSG00000155962	0.0899341	0.000222219	0.013738	0.124859	0.000232026	0.0138999
AOD	braaksc	ENSG00000228484	0.0898614	0.000224845	0.013738	0.125231	0.000222163	0.0136816
AOD	braaksc	ENSG00000073605	-0.0898371	0.000225726	0.013738	-0.124886	0.00023131	0.0138999
AOD	braaksc	ENSG00000173085	0.0898371	0.000225726	0.013738	0.124832	0.00023275	0.0138999
AOD	braaksc	ENSG00000136940	0.0898189	0.00022639	0.013738	0.126193	0.000198459	0.0131097
AOD	braaksc	ENSG00000122861	0.0898068	0.000226833	0.013738	0.124112	0.000253081	0.0143444
AOD	braaksc	ENSG00000174130	0.0898007	0.000227055	0.013738	0.124819	0.000233128	0.0138999
AOD	braaksc	ENSG00000168216	0.0897886	0.0002275	0.013738	0.125834	0.000207009	0.013292
AOD	braaksc	ENSG00000163106	0.0897704	0.000228168	0.013738	0.12476	0.000234718	0.0139015
AOD	braaksc	ENSG00000089127	0.0897097	0.000230409	0.0138276	0.124609	0.000238892	0.0139585
AOD	braaksc	ENSG00000137501	0.0896794	0.000231537	0.013832	0.123924	0.000258667	0.0145265
AOD	braaksc	ENSG00000159788	-0.0896673	0.00023199	0.013832	-0.124681	0.000236881	0.0139015
AOD	braaksc	ENSG00000129437	-0.0895642	0.000235873	0.0139823	-0.124143	0.00025216	0.0143418
AOD	braaksc	ENSG00000185862	0.0895399	0.000236795	0.0139823	0.124535	0.000240951	0.0139585
AOD	braaksc	ENSG00000087116	-0.0895399	0.000236795	0.0139823	-0.124953	0.000229493	0.0138999
AOD	braaksc	ENSG00000163762	0.0894975	0.000238417	0.014033	0.125533	0.000214448	0.013485
AOD	braaksc	ENSG00000079246	0.0893822	0.000242873	0.0141532	0.125798	0.000207884	0.0133017
AOD	braaksc	ENSG00000156110	0.0893519	0.000244058	0.0141532	0.124333	0.000246679	0.0141881
AOD	braaksc	ENSG00000268001	0.0893337	0.000244772	0.0141532	0.125298	0.000220435	0.0136816
AOD	braaksc	ENSG00000173482	0.0893155	0.000245488	0.0141532	0.126543	0.000190447	0.0129738
AOD	braaksc	ENSG00000141127	0.0893034	0.000245966	0.0141532	0.122557	0.000302763	0.0153052
AOD	braaksc	ENSG00000102034	0.0892913	0.000246446	0.0141532	0.124347	0.000246264	0.0141881
AOD	braaksc	ENSG00000158480	-0.0892609	0.000247647	0.0141532	-0.123001	0.000287729	0.0151354
AOD	braaksc	ENSG00000166855	0.0892185	0.000249339	0.0141532	0.12414	0.000252255	0.0143418
AOD	braaksc	ENSG00000169714	0.0891942	0.000250311	0.0141532	0.124564	0.000240139	0.0139585
AOD	braaksc	ENSG00000143390	0.0891882	0.000250554	0.0141532	0.124679	0.00023694	0.0139015
AOD	braaksc	ENSG00000152700	0.0891882	0.000250554	0.0141532	0.124774	0.000234352	0.0139015
AOD	braaksc	ENSG00000154330	0.0891639	0.00025153	0.0141532	0.123888	0.000259721	0.0145412
AOD	braaksc	ENSG00000173207	0.0891578	0.000251775	0.0141532	0.123983	0.000256881	0.0144705
AOD	braaksc	ENSG00000125730	0.0891578	0.000251775	0.0141532	0.123332	0.000276964	0.0148112
AOD	braaksc	ENSG00000187961	-0.0891518	0.00025202	0.0141532	-0.124562	0.000240196	0.0139585
AOD	braaksc	ENSG00000178343	0.0891093	0.000253739	0.0142063	0.124889	0.000231219	0.0138999
AOD	braaksc	ENSG00000111716	0.0890487	0.000256215	0.0143013	0.123609	0.000268253	0.0146613
AOD	braaksc	ENSG00000057704	0.088982	0.000258965	0.0143659	0.122802	0.000294384	0.0153052
AOD	braaksc	ENSG00000130592	0.0889698	0.000259468	0.0143659	0.124057	0.000254711	0.0143924
AOD	braaksc	ENSG00000100302	-0.0889638	0.00025972	0.0143659	-0.123428	0.000273924	0.0147566
AOD	braaksc	ENSG00000179151	-0.0889092	0.000261996	0.0144413	-0.123845	0.000261019	0.0145487
AOD	braaksc	ENSG00000196209	0.088891	0.000262759	0.0144413	0.122545	0.000303162	0.0153052
AOD	braaksc	ENSG00000164691	0.0888667	0.00026378	0.0144413	0.125918	0.000204995	0.0132089
AOD	braaksc	ENSG00000132965	0.0888364	0.000265061	0.0144413	0.123286	0.000278418	0.0148112
AOD	braaksc	ENSG00000086589	0.0888182	0.000265832	0.0144413	0.123454	0.000273096	0.0147566
AOD	braaksc	ENSG00000116209	0.0888	0.000266606	0.0144413	0.123425	0.000274014	0.0147566
AOD	braaksc	ENSG00000134905	-0.0888	0.000266606	0.0144413	-0.122661	0.000299157	0.0153052
AOD	braaksc	ENSG00000165629	0.0887818	0.000267381	0.0144413	0.125249	0.000221692	0.0136816
AOD	braaksc	ENSG00000101310	0.0887636	0.000268159	0.0144413	0.123625	0.000267741	0.0146613
AOD	braaksc	ENSG00000258702	-0.0886909	0.000271291	0.0145672	-0.122636	0.000300029	0.0153052
AOD	braaksc	ENSG00000110077	0.0886605	0.000272606	0.0145951	0.122661	0.000299163	0.0153052
AOD	braaksc	ENSG00000167220	0.0886363	0.000273662	0.0146091	0.123266	0.000279061	0.0148112
AOD	braaksc	ENSG00000137491	0.0885938	0.00027552	0.0146096	0.12356	0.000269757	0.0146997
AOD	braaksc	ENSG00000213341	0.0885756	0.00027632	0.0146096	0.122539	0.00030337	0.0153052
AOD	braaksc	ENSG00000248832	-0.0885696	0.000276587	0.0146096	-0.123492	0.000271909	0.0147566
AOD	braaksc	ENSG00000027697	0.0885635	0.000276854	0.0146096	0.123775	0.00026315	0.0145557
AOD	braaksc	ENSG00000139318	0.0885332	0.000278195	0.0146383	0.122929	0.000290124	0.0151359
AOD	braaksc	ENSG00000127314	0.0884968	0.000279811	0.0146536	0.123297	0.000278082	0.0148112
AOD	braaksc	ENSG00000160087	-0.0884907	0.000280081	0.0146536	-0.123662	0.000266604	0.0146584
AOD	braaksc	ENSG00000112118	0.088424	0.00028307	0.0147679	0.12229	0.000312149	0.0154971
AOD	braaksc	ENSG00000103490	0.0883816	0.000284988	0.014785	0.122759	0.000295824	0.0153052
AOD	braaksc	ENSG00000225614	-0.0883755	0.000285263	0.014785	-0.122958	0.000289141	0.0151354
AOD	braaksc	ENSG00000173334	0.0883634	0.000285814	0.014785	0.124314	0.000247234	0.0141881
AOD	braaksc	ENSG00000082512	-0.0883391	0.000286918	0.0148005	-0.122264	0.000313081	0.0154971
AOD	braaksc	ENSG00000150782	0.0883209	0.000287749	0.0148017	0.122709	0.000297537	0.0153052
AOD	braaksc	ENSG00000196421	-0.0883027	0.000288582	0.0148031	-0.122649	0.000299591	0.0153052
AOD	braaksc	ENSG00000121039	0.0882845	0.000289417	0.0148046	0.121855	0.000328041	0.0157567
AOD	braaksc	ENSG00000178694	0.0882421	0.000291375	0.0148526	0.122152	0.000317133	0.0155717
AOD	braaksc	ENSG00000260023	-0.0882239	0.000292218	0.0148526	-0.120893	0.000365948	0.0168007
AOD	braaksc	ENSG00000126001	-0.0882117	0.000292781	0.0148526	-0.121653	0.000335688	0.0158644
AOD	braaksc	ENSG00000106560	0.0881814	0.000294194	0.0148586	0.121664	0.000335275	0.0158644
AOD	braaksc	ENSG00000115365	0.0881632	0.000295044	0.0148586	0.123814	0.000261963	0.0145487
AOD	braaksc	ENSG00000248713	-0.0881572	0.000295328	0.0148586	-0.121822	0.000329292	0.0157567
AOD	braaksc	ENSG00000101166	0.0879995	0.000302803	0.0151931	0.123286	0.000278418	0.0148112
AOD	braaksc	ENSG00000109103	-0.0879752	0.000303969	0.01521	-0.124186	0.00025093	0.0143418
AOD	braaksc	ENSG00000105717	-0.0879388	0.000305725	0.0152563	-0.122101	0.000318967	0.0156003
AOD	braaksc	ENSG00000015520	-0.0878842	0.000308377	0.015347	-0.122602	0.000301202	0.0153052
AOD	braaksc	ENSG00000173706	0.0878661	0.000309266	0.0153496	0.122271	0.000312847	0.0154971
AOD	braaksc	ENSG00000169251	0.0878357	0.000310753	0.0153582	0.121817	0.00032948	0.0157567
AOD	braaksc	ENSG00000122585	0.0878175	0.000311648	0.0153582	0.123051	0.000286083	0.0150966
AOD	braaksc	ENSG00000217801	-0.0878115	0.000311947	0.0153582	-0.121377	0.000346394	0.0161862
AOD	braaksc	ENSG00000166797	0.0877569	0.00031465	0.0154498	0.122405	0.000308096	0.0154971
AOD	braaksc	ENSG00000123338	0.0876659	0.000319203	0.0155785	0.121644	0.000336052	0.0158644
AOD	braaksc	ENSG00000178498	-0.0876659	0.000319203	0.0155785	-0.123095	0.000284639	0.0150637
AOD	braaksc	ENSG00000116786	0.0876538	0.000319815	0.0155785	0.121149	0.000355476	0.0164019
AOD	braaksc	ENSG00000134440	0.0876174	0.000321657	0.0155892	0.122954	0.000289291	0.0151354
AOD	braaksc	ENSG00000109861	0.0875992	0.000322581	0.0155892	0.122592	0.000301547	0.0153052
AOD	braaksc	ENSG00000128191	-0.0875992	0.000322581	0.0155892	-0.122157	0.000316935	0.0155717
AOD	braaksc	ENSG00000165060	0.0875568	0.000324749	0.0156527	0.121444	0.000343774	0.0161048
AOD	braaksc	ENSG00000073921	0.0875386	0.000325682	0.0156566	0.121883	0.000327022	0.0157567
AOD	braaksc	ENSG00000197992	0.0875082	0.000327242	0.0156905	0.12125	0.000351429	0.0163383
AOD	braaksc	ENSG00000110076	-0.0874658	0.000329439	0.0157547	-0.121937	0.000324988	0.015736
AOD	braaksc	ENSG00000110031	0.0873869	0.000333554	0.0159101	0.121251	0.000351367	0.0163383
AOD	braaksc	ENSG00000108946	0.0873687	0.000334511	0.0159144	0.121499	0.000341639	0.0160868
AOD	braaksc	ENSG00000127054	-0.0873142	0.000337396	0.0159994	-0.12234	0.000310368	0.0154971
AOD	braaksc	ENSG00000184203	0.087302	0.000338041	0.0159994	0.122173	0.000316365	0.0155717
AOD	braaksc	ENSG00000140995	-0.0871868	0.000344219	0.0161977	-0.121083	0.000358162	0.0164844
AOD	braaksc	ENSG00000010671	0.0871747	0.000344876	0.0161977	0.120564	0.000379794	0.0172736
AOD	braaksc	ENSG00000104331	0.0871747	0.000344876	0.0161977	0.121162	0.000354967	0.0164019
AOD	braaksc	ENSG00000077721	0.0871565	0.000345863	0.0162026	0.121699	0.000333948	0.0158644
AOD	braaksc	ENSG00000113555	0.0870352	0.00035251	0.0163753	0.120209	0.000395328	0.0174761
AOD	braaksc	ENSG00000163902	0.0870231	0.000353182	0.0163753	0.121758	0.00033172	0.0158226
AOD	braaksc	ENSG00000108179	0.087017	0.000353518	0.0163753	0.122065	0.000320295	0.0156003
AOD	braaksc	ENSG00000178761	-0.0870049	0.000354191	0.0163753	-0.120074	0.000401379	0.0175191
AOD	braaksc	ENSG00000196562	0.0870049	0.000354191	0.0163753	0.120603	0.000378141	0.0172736
AOD	braaksc	ENSG00000105219	-0.0869806	0.00035554	0.0163753	-0.120175	0.000396838	0.0174761
AOD	braaksc	ENSG00000153993	0.0869624	0.000356556	0.0163753	0.122276	0.000312648	0.0154971
AOD	braaksc	ENSG00000137824	0.0869503	0.000357234	0.0163753	0.119937	0.000407598	0.0176121
AOD	braaksc	ENSG00000042445	0.0869442	0.000357574	0.0163753	0.120346	0.000389263	0.0173928
AOD	braaksc	ENSG00000250510	-0.08692	0.000358936	0.0163874	-0.119671	0.00041993	0.0178578
AOD	braaksc	ENSG00000103978	0.0868775	0.000361331	0.0163874	0.120477	0.000383558	0.0173487
AOD	braaksc	ENSG00000164398	0.0868714	0.000361674	0.0163874	0.121469	0.000342794	0.0160999
AOD	braaksc	ENSG00000166428	0.0868654	0.000362018	0.0163874	0.120409	0.00038651	0.0173542
AOD	braaksc	ENSG00000110315	0.0868472	0.00036305	0.0163874	0.119784	0.000414654	0.0178578
AOD	braaksc	ENSG00000158815	-0.0868411	0.000363395	0.0163874	-0.12007	0.000401523	0.0175191
AOD	braaksc	ENSG00000168137	-0.086829	0.000364086	0.0163874	-0.122082	0.000319665	0.0156003
AOD	braaksc	ENSG00000168374	0.0868047	0.000365471	0.0164096	0.121212	0.000352941	0.0163672
AOD	braaksc	ENSG00000147251	0.0867259	0.000370006	0.0165727	0.12192	0.000325619	0.015736
AOD	braaksc	ENSG00000010803	-0.0867077	0.00037106	0.0165794	-0.120088	0.000400731	0.0175191
AOD	braaksc	ENSG00000162521	0.0866592	0.000373885	0.0166633	0.120559	0.000380012	0.0172736
AOD	braaksc	ENSG00000112473	0.086641	0.000374949	0.0166633	0.122372	0.000309255	0.0154971
AOD	braaksc	ENSG00000143222	0.0866288	0.00037566	0.0166633	0.120489	0.000383012	0.0173487
AOD	braaksc	ENSG00000140839	-0.0865803	0.000378518	0.0167252	-0.119153	0.000445017	0.0179445
AOD	braaksc	ENSG00000021762	-0.0865743	0.000378876	0.0167252	-0.122043	0.000321113	0.0156003
AOD	braaksc	ENSG00000130997	-0.0865561	0.000379954	0.0167317	-0.11958	0.000424231	0.0178578
AOD	braaksc	ENSG00000134153	0.0865318	0.000381395	0.0167317	0.120217	0.000394939	0.0174761
AOD	braaksc	ENSG00000163683	0.0865257	0.000381756	0.0167317	0.120663	0.00037556	0.017199
AOD	braaksc	ENSG00000145685	0.0865015	0.000383204	0.0167551	0.119674	0.000419809	0.0178578
AOD	braaksc	ENSG00000106066	0.0864166	0.000388311	0.0169381	0.120278	0.00039226	0.0174761
AOD	braaksc	ENSG00000166401	0.0863984	0.000389414	0.016946	0.119715	0.000417871	0.0178578
AOD	braaksc	ENSG00000160949	-0.0863802	0.00039052	0.0169539	-0.120349	0.000389131	0.0173928
AOD	braaksc	ENSG00000166927	0.0863135	0.000394599	0.0170504	0.119344	0.000435606	0.017936
AOD	braaksc	ENSG00000023287	0.0863135	0.000394599	0.0170504	0.11925	0.00044023	0.0179445
AOD	braaksc	ENSG00000100416	-0.0862346	0.000399471	0.0172204	-0.119769	0.00041536	0.0178578
AOD	braaksc	ENSG00000049245	0.0861982	0.000401738	0.0172776	0.119066	0.000449366	0.0179445
AOD	braaksc	ENSG00000139679	0.0861437	0.000405162	0.017361	0.119433	0.000431311	0.0178578
AOD	braaksc	ENSG00000101695	0.0861194	0.000406693	0.017361	0.119024	0.000451445	0.0179445
AOD	braaksc	ENSG00000107771	0.0861133	0.000407076	0.017361	0.120433	0.000385442	0.0173487
AOD	braaksc	ENSG00000131236	0.0861073	0.00040746	0.017361	0.119472	0.00042939	0.0178578
AOD	braaksc	ENSG00000180964	0.086077	0.000409384	0.0173624	0.119967	0.000406239	0.0175947
AOD	braaksc	ENSG00000163673	-0.086077	0.000409384	0.0173624	-0.119036	0.000450839	0.0179445
AOD	braaksc	ENSG00000105221	-0.0860466	0.000411317	0.0173805	-0.119449	0.000430499	0.0178578
AOD	braaksc	ENSG00000197223	0.0860406	0.000411704	0.0173805	0.119513	0.000427428	0.0178578
AOD	braaksc	ENSG00000185324	-0.0859981	0.000414427	0.0174482	-0.119306	0.000437483	0.0179445
AOD	braaksc	ENSG00000171115	0.085986	0.000415207	0.0174482	0.119595	0.000423539	0.0178578
AOD	braaksc	ENSG00000261455	0.0859193	0.000419527	0.0175895	0.118557	0.000475586	0.0185823
AOD	braaksc	ENSG00000250130	-0.0858889	0.000421504	0.0176252	-0.118251	0.000492019	0.0189053
AOD	braaksc	ENSG00000110911	0.0858768	0.000422297	0.0176252	0.118877	0.000458943	0.0180859
AOD	braaksc	ENSG00000177613	0.0858222	0.000425885	0.0176479	0.119135	0.000445919	0.0179445
AOD	braaksc	ENSG00000102302	-0.0858162	0.000426285	0.0176479	-0.119403	0.000432733	0.0178578
AOD	braaksc	ENSG00000110876	0.0858162	0.000426285	0.0176479	0.118905	0.000457513	0.0180859
AOD	braaksc	ENSG00000232503	-0.0858101	0.000426686	0.0176479	-0.118944	0.000455527	0.0180676
AOD	braaksc	ENSG00000180353	0.0857919	0.00042789	0.0176579	0.119186	0.000443346	0.0179445
AOD	braaksc	ENSG00000165527	0.0857677	0.0004295	0.0176846	0.120236	0.00039413	0.0174761
AOD	braaksc	ENSG00000169220	-0.0857131	0.000433145	0.0177948	-0.119027	0.000451303	0.0179445
AOD	braaksc	ENSG00000101180	-0.0856706	0.000435999	0.0178721	-0.118017	0.000504904	0.0191571
AOD	braaksc	ENSG00000136240	0.08561	0.000440107	0.0180003	0.120448	0.000384787	0.0173487
AOD	braaksc	ENSG00000144468	0.0855675	0.000443004	0.0180553	0.120006	0.000404446	0.0175947
AOD	braaksc	ENSG00000267307	-0.0855614	0.00044342	0.0180553	-0.11971	0.000418099	0.0178578
AOD	braaksc	ENSG00000017483	0.0854826	0.000448852	0.0181898	0.119491	0.00042849	0.0178578
AOD	braaksc	ENSG00000127191	-0.0854826	0.000448852	0.0181898	-0.119638	0.000421481	0.0178578
AOD	braaksc	ENSG00000116774	0.0854705	0.000449694	0.0181898	0.120068	0.00040163	0.0175191
AOD	braaksc	ENSG00000105967	0.0854402	0.000451803	0.018235	0.11916	0.000444657	0.0179445
AOD	braaksc	ENSG00000171307	-0.0853795	0.00045605	0.018366	-0.119058	0.000449765	0.0179445
AOD	braaksc	ENSG00000107020	0.085331	0.000459474	0.0184634	0.119086	0.000448338	0.0179445
AOD	braaksc	ENSG00000250251	-0.0853128	0.000460765	0.0184749	-0.119463	0.000429827	0.0178578
AOD	braaksc	ENSG00000164078	-0.0852885	0.00046249	0.0184807	-0.118611	0.000472702	0.0185373
AOD	braaksc	ENSG00000127080	-0.0852825	0.000462923	0.0184807	-0.115979	0.000631619	0.0210972
AOD	braaksc	ENSG00000106605	0.0851976	0.000469016	0.0186146	0.119416	0.000432116	0.0178578
AOD	braaksc	ENSG00000115233	0.0851976	0.000469016	0.0186146	0.119618	0.000422467	0.0178578
AOD	braaksc	ENSG00000115128	0.0851794	0.000470331	0.0186146	0.119151	0.000445121	0.0179445
AOD	braaksc	ENSG00000173145	0.0851794	0.000470331	0.0186146	0.119579	0.000424313	0.0178578
AOD	braaksc	ENSG00000161217	0.0851612	0.00047165	0.0186266	0.117296	0.000546798	0.0199234
AOD	braaksc	ENSG00000145708	0.0851066	0.000475627	0.0186311	0.120191	0.000396108	0.0174761
AOD	braaksc	ENSG00000267114	-0.0851005	0.00047607	0.0186311	-0.118885	0.000458493	0.0180859
AOD	braaksc	ENSG00000117118	0.0850884	0.000476959	0.0186311	0.118505	0.000478329	0.0185833
AOD	braaksc	ENSG00000143226	0.0850823	0.000477404	0.0186311	0.118169	0.000496473	0.0189942
AOD	braaksc	ENSG00000048140	-0.0850823	0.000477404	0.0186311	-0.119484	0.000428824	0.0178578
AOD	braaksc	ENSG00000135077	0.0850763	0.000477849	0.0186311	0.118598	0.000473426	0.0185373
AOD	braaksc	ENSG00000171444	0.0850035	0.000483224	0.0188007	0.118249	0.000492089	0.0189053
AOD	braaksc	ENSG00000004777	-0.0849186	0.000489565	0.01898	-0.119046	0.000450332	0.0179445
AOD	braaksc	ENSG00000127578	-0.0849125	0.000490021	0.01898	-0.118307	0.000488966	0.0189039
AOD	braaksc	ENSG00000155130	0.0849004	0.000490934	0.01898	0.1174	0.000540575	0.0198146
AOD	braaksc	ENSG00000168827	0.0848337	0.000495985	0.019135	0.117902	0.000511413	0.0192566
AOD	braaksc	ENSG00000128463	0.0847973	0.00049876	0.0191485	0.118284	0.000490207	0.0189053
AOD	braaksc	ENSG00000137393	0.084773	0.000500618	0.0191485	0.117996	0.00050611	0.0191633
AOD	braaksc	ENSG00000159917	-0.084773	0.000500618	0.0191485	-0.119976	0.000405794	0.0175947
AOD	braaksc	ENSG00000204482	0.0847609	0.000501549	0.0191485	0.116619	0.000588951	0.0204839
AOD	braaksc	ENSG00000101000	0.0847609	0.000501549	0.0191485	0.117785	0.000518059	0.019376
AOD	braaksc	ENSG00000120063	0.0847427	0.000502949	0.019154	0.116574	0.000591898	0.0205475
AOD	braaksc	ENSG00000249577	0.0847245	0.000504353	0.019154	0.117249	0.000549584	0.0199853
AOD	braaksc	ENSG00000130684	-0.0847184	0.000504822	0.019154	-0.116991	0.000565441	0.0202412
AOD	braaksc	ENSG00000155959	0.084676	0.000508114	0.0192392	0.118045	0.000503367	0.0191496
AOD	braaksc	ENSG00000163584	0.0846457	0.000510479	0.0192889	0.116812	0.000576671	0.0203338
AOD	braaksc	ENSG00000269235	-0.0845972	0.000514282	0.0193564	-0.116922	0.000569697	0.0203144
AOD	braaksc	ENSG00000182158	0.0845486	0.000518113	0.0193564	0.119131	0.000446089	0.0179445
AOD	braaksc	ENSG00000088053	-0.0845486	0.000518113	0.0193564	-0.117576	0.000530151	0.0195496
AOD	braaksc	ENSG00000118363	0.0845244	0.000520038	0.0193564	0.118788	0.000463494	0.0182261
AOD	braaksc	ENSG00000255302	0.0845001	0.00052197	0.0193564	0.117687	0.000523696	0.0194679
AOD	braaksc	ENSG00000105464	-0.0844819	0.000523423	0.0193564	-0.116724	0.000582262	0.0204282
AOD	braaksc	ENSG00000170634	0.0844577	0.000525367	0.0193564	0.117665	0.000524969	0.0194758
AOD	braaksc	ENSG00000164077	-0.0844577	0.000525367	0.0193564	-0.116418	0.000602061	0.0206853
AOD	braaksc	ENSG00000261534	-0.0844577	0.000525367	0.0193564	-0.116992	0.000565358	0.0202412
AOD	braaksc	ENSG00000154370	-0.0844273	0.000527805	0.0193564	-0.119103	0.000447511	0.0179445
AOD	braaksc	ENSG00000054983	0.0844152	0.000528784	0.0193564	0.117977	0.00050717	0.0191639
AOD	braaksc	ENSG00000254206	-0.0844091	0.000529274	0.0193564	-0.117702	0.000522843	0.0194679
AOD	braaksc	ENSG00000188921	0.0844091	0.000529274	0.0193564	0.117459	0.000537015	0.0197235
AOD	braaksc	ENSG00000088038	-0.0844091	0.000529274	0.0193564	-0.117139	0.000556316	0.020099
AOD	braaksc	ENSG00000180773	0.0844031	0.000529764	0.0193564	0.118465	0.000480452	0.018614
AOD	braaksc	ENSG00000131467	0.084397	0.000530255	0.0193564	0.116869	0.000573053	0.0203338
AOD	braaksc	ENSG00000086065	0.084397	0.000530255	0.0193564	0.118071	0.000501922	0.0191496
AOD	braaksc	ENSG00000152804	0.0843849	0.000531238	0.0193564	0.116825	0.000575808	0.0203338
AOD	braaksc	ENSG00000254415	0.0843364	0.000535185	0.0194617	0.11781	0.000516606	0.019376
AOD	braaksc	ENSG00000120457	0.084306	0.000537667	0.0195133	0.117126	0.00055709	0.020099
AOD	braaksc	ENSG00000115271	0.0842697	0.000540658	0.0195762	0.11762	0.000527602	0.0194947
AOD	braaksc	ENSG00000127399	-0.0842575	0.000541659	0.0195762	-0.116461	0.000599237	0.0206849
AOD	braaksc	ENSG00000143248	0.0842393	0.000543163	0.0195762	0.116207	0.00061614	0.020885
AOD	braaksc	ENSG00000168397	-0.0842333	0.000543666	0.0195762	-0.116261	0.000612488	0.0208291
AOD	braaksc	ENSG00000102401	0.084209	0.000545679	0.0196082	0.117896	0.00051172	0.0192566
AOD	braaksc	ENSG00000143258	-0.0841969	0.000546688	0.0196082	-0.118179	0.00049595	0.0189942
AOD	braaksc	ENSG00000234965	-0.0841059	0.000554314	0.0198153	-0.11804	0.000503663	0.0191496
AOD	braaksc	ENSG00000120686	0.0840877	0.000555851	0.0198153	0.117214	0.000551712	0.0199864
AOD	braaksc	ENSG00000163378	0.0840877	0.000555851	0.0198153	0.116845	0.000574566	0.0203338
AOD	braaksc	ENSG00000131584	-0.0840695	0.000557392	0.0198153	-0.117748	0.000520173	0.0194156
AOD	braaksc	ENSG00000107562	0.0840574	0.000558421	0.0198153	0.117006	0.000564514	0.0202412
AOD	braaksc	ENSG00000132205	0.0840513	0.000558937	0.0198153	0.116398	0.000603408	0.0206853
AOD	braaksc	ENSG00000141644	-0.0840271	0.000561003	0.0198486	-0.115878	0.000638594	0.0212834
AOD	braaksc	ENSG00000115539	0.0840149	0.000562039	0.0198486	0.116755	0.000580289	0.0204146
AOD	braaksc	ENSG00000102158	0.0839543	0.000567244	0.0199529	0.115762	0.000646769	0.0214391
AOD	braaksc	ENSG00000170122	-0.0839482	0.000567767	0.0199529	-0.117801	0.000517143	0.019376
AOD	braaksc	ENSG00000178188	-0.08393	0.000569338	0.0199529	-0.117495	0.000534931	0.0196863
AOD	braaksc	ENSG00000187446	0.08393	0.000569338	0.0199529	0.118509	0.000478103	0.0185833
AOD	braaksc	ENSG00000144410	-0.0839058	0.00057144	0.0199884	-0.115826	0.000642251	0.021361
AOD	braaksc	ENSG00000091640	0.0838815	0.000573549	0.0200241	0.117634	0.000526761	0.0194947
AOD	braaksc	ENSG00000117862	0.0838451	0.000576727	0.0200968	0.117332	0.000544586	0.0198968
AOD	braaksc	ENSG00000143851	0.0838148	0.000579387	0.0201132	0.116714	0.000582901	0.0204282
AOD	braaksc	ENSG00000112297	0.0838148	0.000579387	0.0201132	0.118499	0.00047865	0.0185833
AOD	braaksc	ENSG00000126945	0.0837117	0.000588517	0.0203916	0.117052	0.000561627	0.020223
AOD	braaksc	ENSG00000100027	-0.0836814	0.000591228	0.0204077	-0.116339	0.000607304	0.0207682
AOD	braaksc	ENSG00000206561	-0.0836753	0.000591772	0.0204077	-0.115516	0.000664245	0.021705
AOD	braaksc	ENSG00000134291	-0.0836692	0.000592316	0.0204077	-0.116831	0.000575434	0.0203338
AOD	braaksc	ENSG00000138821	0.0836147	0.000597233	0.0205385	0.116808	0.000576883	0.0203338
AOD	braaksc	ENSG00000213203	0.0835965	0.00059888	0.0205567	0.116276	0.000611477	0.0208291
AOD	braaksc	ENSG00000111897	0.0834873	0.000608854	0.0208601	0.116963	0.000567171	0.0202637
AOD	braaksc	ENSG00000184983	0.083457	0.000611652	0.0209169	0.117326	0.000544984	0.0198968
AOD	braaksc	ENSG00000104341	0.0833963	0.000617284	0.02105	0.116093	0.000623858	0.0210211
AOD	braaksc	ENSG00000112425	0.0833842	0.000618416	0.02105	0.115385	0.000673768	0.0218606
AOD	braaksc	ENSG00000101443	-0.0833781	0.000618982	0.02105	-0.115087	0.000695892	0.0220714
AOD	braaksc	ENSG00000160282	-0.0833539	0.000621254	0.0210882	-0.116271	0.000611841	0.0208291
AOD	braaksc	ENSG00000117226	0.0832993	0.000626395	0.0211842	0.114403	0.000749244	0.0228937
AOD	braaksc	ENSG00000111906	0.0832993	0.000626395	0.0211842	0.116067	0.000625591	0.0210393
AOD	braaksc	ENSG00000196557	-0.0832872	0.000627542	0.0211842	-0.114828	0.00071563	0.0224718
AOD	braaksc	ENSG00000187531	-0.0832083	0.00063505	0.0213983	-0.114061	0.000777291	0.0234387
AOD	braaksc	ENSG00000113811	0.0831901	0.000636794	0.0213993	0.114483	0.000742825	0.0227713
AOD	braaksc	ENSG00000141506	0.0831537	0.000640296	0.0213993	0.11566	0.000653969	0.021561
AOD	braaksc	ENSG00000164023	0.0831537	0.000640296	0.0213993	0.116477	0.000598197	0.0206849
AOD	braaksc	ENSG00000237491	-0.0831477	0.000640881	0.0213993	-0.114813	0.000716816	0.0224718
AOD	braaksc	ENSG00000206503	0.0831356	0.000642054	0.0213993	0.1162	0.000616589	0.020885
AOD	braaksc	ENSG00000139921	0.0831234	0.000643228	0.0213993	0.116669	0.00058573	0.0204839
AOD	braaksc	ENSG00000183160	0.0831174	0.000643816	0.0213993	0.114949	0.000706353	0.0223261
AOD	braaksc	ENSG00000162368	0.0831113	0.000644404	0.0213993	0.116402	0.000603149	0.0206853
AOD	braaksc	ENSG00000012174	0.0830931	0.000646172	0.0214193	0.115716	0.000650017	0.0214693
AOD	braaksc	ENSG00000119673	0.0830628	0.000649129	0.0214786	0.113328	0.000840784	0.0245472
AOD	braaksc	ENSG00000152558	0.0830324	0.000652099	0.021538	0.116137	0.000620825	0.0209574
AOD	braaksc	ENSG00000182578	0.0830203	0.00065329	0.0215386	0.116522	0.000595281	0.0206259
AOD	braaksc	ENSG00000129235	0.08299	0.000656278	0.0215427	0.116393	0.000603754	0.0206853
AOD	braaksc	ENSG00000137947	0.0829597	0.000659278	0.0215427	0.115147	0.000691381	0.0220337
AOD	braaksc	ENSG00000132718	0.0829597	0.000659278	0.0215427	0.115976	0.000631859	0.0210972
AOD	braaksc	ENSG00000065534	0.0829597	0.000659278	0.0215427	0.115254	0.000683452	0.0219722
AOD	braaksc	ENSG00000158106	-0.0829597	0.000659278	0.0215427	-0.116634	0.000587997	0.0204839
AOD	braaksc	ENSG00000156162	0.082893	0.000665923	0.0216454	0.115241	0.000684387	0.0219722
AOD	braaksc	ENSG00000073578	0.082893	0.000665923	0.0216454	0.116631	0.000588225	0.0204839
AOD	braaksc	ENSG00000181240	-0.0828869	0.00066653	0.0216454	-0.114794	0.000718262	0.0224718
AOD	braaksc	ENSG00000138435	0.0828808	0.000667138	0.0216454	0.115812	0.000643248	0.021361
AOD	braaksc	ENSG00000172578	0.0828566	0.000669573	0.0216861	0.116051	0.000626689	0.0210393
AOD	braaksc	ENSG00000105835	0.0828444	0.000670794	0.0216874	0.115135	0.000692327	0.0220337
AOD	braaksc	ENSG00000082684	-0.0828202	0.000673243	0.0217283	-0.114639	0.000730411	0.0225813
AOD	braaksc	ENSG00000075785	0.0827959	0.000675699	0.0217694	0.115437	0.000670019	0.0217833
AOD	braaksc	ENSG00000136156	0.0827656	0.000678782	0.0217922	0.115453	0.000668844	0.0217833
AOD	braaksc	ENSG00000196531	0.0827656	0.000678782	0.0217922	0.114753	0.000721472	0.0224942
AOD	braaksc	ENSG00000104043	0.0827535	0.000680018	0.0217938	0.113426	0.000831978	0.0243579
AOD	braaksc	ENSG00000085511	-0.0827292	0.000682498	0.021799	-0.115533	0.000663056	0.021705
AOD	braaksc	ENSG00000116489	0.0827171	0.000683741	0.021799	0.117213	0.000551792	0.0199864
AOD	braaksc	ENSG00000188051	-0.0827171	0.000683741	0.021799	-0.115029	0.000700315	0.0221734
AOD	braaksc	ENSG00000117115	0.0826989	0.000685609	0.0218027	0.115269	0.000682324	0.0219722
AOD	braaksc	ENSG00000225921	0.0826928	0.000686233	0.0218027	0.114262	0.000760647	0.0230504
AOD	braaksc	ENSG00000161921	0.0826564	0.000689987	0.021811	0.114472	0.000743713	0.0227713
AOD	braaksc	ENSG00000154723	0.0826504	0.000690615	0.021811	0.116186	0.000617544	0.020885
AOD	braaksc	ENSG00000169299	0.0826504	0.000690615	0.021811	0.115272	0.000682111	0.0219722
AOD	braaksc	ENSG00000068024	-0.0826443	0.000691243	0.021811	-0.114874	0.000712105	0.0224307
AOD	braaksc	ENSG00000198223	0.0826261	0.00069313	0.021833	0.113608	0.000815934	0.0240897
AOD	braaksc	ENSG00000044115	0.0826019	0.000695654	0.021875	0.115434	0.000670201	0.0217833
AOD	braaksc	ENSG00000114013	0.0825897	0.000696919	0.0218773	0.114025	0.000780289	0.0234905
AOD	braaksc	ENSG00000157625	0.0825351	0.000702639	0.0220192	0.115284	0.000681203	0.0219722
AOD	braaksc	ENSG00000112357	0.0824806	0.000708403	0.0220894	0.114698	0.000725768	0.0225301
AOD	braaksc	ENSG00000075415	0.0824806	0.000708403	0.0220894	0.115554	0.00066157	0.021705
AOD	braaksc	ENSG00000132305	0.0824684	0.000709689	0.0220894	0.116027	0.000628352	0.0210567
AOD	braaksc	ENSG00000147439	-0.0824684	0.000709689	0.0220894	-0.115298	0.000680169	0.0219722
AOD	braaksc	ENSG00000172426	-0.0824442	0.000712269	0.0221322	-0.115528	0.000663384	0.021705
AOD	braaksc	ENSG00000253642	0.0824017	0.000716805	0.0221866	0.115152	0.000691008	0.0220337
AOD	braaksc	ENSG00000075142	0.0823957	0.000717455	0.0221866	0.114523	0.000739579	0.0227713
AOD	braaksc	ENSG00000175564	-0.0823714	0.000720061	0.0221866	-0.113795	0.000799812	0.0238051
AOD	braaksc	ENSG00000144283	-0.0823714	0.000720061	0.0221866	-0.113917	0.000789433	0.0236495
AOD	braaksc	ENSG00000127083	0.0823714	0.000720061	0.0221866	0.114308	0.000756907	0.0229749
AOD	braaksc	ENSG00000168615	0.0823411	0.000723331	0.02225	0.113926	0.000788646	0.0236495
AOD	braaksc	ENSG00000125744	-0.0823168	0.000725957	0.0222934	-0.114314	0.000756479	0.0229749
AOD	braaksc	ENSG00000151702	0.0822986	0.000727933	0.0223168	0.113827	0.000797052	0.0237857
AOD	braaksc	ENSG00000204839	-0.0822319	0.000735218	0.0225026	-0.115119	0.000693502	0.0220337
AOD	braaksc	ENSG00000255836	-0.0822198	0.00073655	0.0225058	-0.115735	0.000648679	0.0214637
AOD	braaksc	ENSG00000071626	-0.0821834	0.000740559	0.0225907	-0.114783	0.000719165	0.0224718
AOD	braaksc	ENSG00000179776	0.082147	0.000744589	0.022676	0.11468	0.000727198	0.0225301
AOD	braaksc	ENSG00000100311	0.0821227	0.000747286	0.0227034	0.112598	0.000908719	0.0259935
AOD	braaksc	ENSG00000140471	-0.0821167	0.000747962	0.0227034	-0.113425	0.000832063	0.0243579
AOD	braaksc	ENSG00000092010	0.0820682	0.000753389	0.0228304	0.114778	0.000719527	0.0224718
AOD	braaksc	ENSG00000267959	-0.08205	0.000755434	0.0228547	-0.114369	0.000751953	0.0229383
AOD	braaksc	ENSG00000073169	-0.0820014	0.000760911	0.0229825	-0.113713	0.00080687	0.0239376
AOD	braaksc	ENSG00000180817	0.0819832	0.000762974	0.023007	0.115195	0.000687781	0.0220337
AOD	braaksc	ENSG00000138071	0.0819529	0.000766425	0.0230732	0.114468	0.000743998	0.0227713
AOD	braaksc	ENSG00000171204	0.0819105	0.00077128	0.0231813	0.114912	0.000709221	0.0223782
AOD	braaksc	ENSG00000184500	0.0818983	0.000772673	0.0231852	0.114694	0.000726091	0.0225301
AOD	braaksc	ENSG00000170275	0.0818801	0.000774766	0.0232101	0.112598	0.000908724	0.0259935
AOD	braaksc	ENSG00000174606	-0.0818559	0.000777565	0.023256	-0.114533	0.000738844	0.0227713
AOD	braaksc	ENSG00000072195	-0.081771	0.000787435	0.0235129	-0.113657	0.000811732	0.0240042
AOD	braaksc	ENSG00000172932	-0.0816497	0.000801737	0.0238624	-0.114471	0.000743753	0.0227713
AOD	braaksc	ENSG00000140553	-0.0816497	0.000801737	0.0238624	-0.114087	0.000775107	0.0234113
AOD	braaksc	ENSG00000214988	-0.0816133	0.000806075	0.0239365	-0.113973	0.000784667	0.0235837
AOD	braaksc	ENSG00000268863	-0.0815951	0.000808252	0.0239365	-0.114093	0.000774608	0.0234113
AOD	braaksc	ENSG00000143337	0.081583	0.000809706	0.0239365	0.113471	0.00082799	0.0243283
AOD	braaksc	ENSG00000137752	0.0815708	0.000811163	0.0239365	0.112956	0.000874723	0.0252217
AOD	braaksc	ENSG00000171812	0.0815587	0.000812622	0.0239365	0.113817	0.000797864	0.0237857
AOD	braaksc	ENSG00000249896	-0.0815587	0.000812622	0.0239365	-0.113044	0.000866577	0.0250887
AOD	braaksc	ENSG00000186231	0.0815527	0.000813352	0.0239365	0.11277	0.000892214	0.0256812
AOD	braaksc	ENSG00000167283	0.0815345	0.000815547	0.023946	0.11434	0.000754344	0.0229731
AOD	braaksc	ENSG00000093144	0.0815284	0.00081628	0.023946	0.113738	0.000804714	0.0239122
AOD	braaksc	ENSG00000104974	0.0813768	0.000834803	0.0244333	0.113565	0.000819742	0.0241633
AOD	braaksc	ENSG00000125247	0.0813707	0.000835552	0.0244333	0.11248	0.000920167	0.0261984
AOD	braaksc	ENSG00000167889	-0.0812494	0.000850663	0.0248356	-0.11518	0.000688963	0.0220337
AOD	braaksc	ENSG00000112697	0.081213	0.000855246	0.0249297	0.113054	0.000865702	0.0250887
AOD	braaksc	ENSG00000118777	0.0811948	0.000857546	0.0249572	0.114676	0.000727531	0.0225301
AOD	braaksc	ENSG00000146555	-0.0811645	0.000861391	0.0249899	-0.1139	0.00079084	0.0236531
AOD	braaksc	ENSG00000173214	-0.0811645	0.000861391	0.0249899	-0.113684	0.000809345	0.0239723
AOD	braaksc	ENSG00000114902	0.0811039	0.000869131	0.0251746	0.111986	0.000969506	0.0271402
AOD	braaksc	ENSG00000131871	0.0810675	0.000873806	0.025253	0.113079	0.000863358	0.0250887
AOD	braaksc	ENSG00000140326	-0.0810614	0.000874587	0.025253	-0.112539	0.000914369	0.0261133
AOD	braaksc	ENSG00000125505	-0.0810068	0.000881648	0.0254169	-0.113533	0.000822529	0.0242066
AOD	braaksc	ENSG00000104936	-0.0809886	0.000884014	0.0254452	-0.11233	0.000934882	0.0263384
AOD	braaksc	ENSG00000140678	0.0809765	0.000885594	0.0254508	0.113056	0.000865472	0.0250887
AOD	braaksc	ENSG00000113761	-0.0809644	0.000887177	0.0254564	-0.112345	0.000933357	0.0263384
AOD	braaksc	ENSG00000158352	0.080934	0.000891146	0.0254907	0.111971	0.000971052	0.0271422
AOD	braaksc	ENSG00000233527	-0.080934	0.000891146	0.0254907	-0.111493	0.00102125	0.027661
AOD	braaksc	ENSG00000203667	0.0808795	0.000898331	0.0256393	0.112735	0.000895575	0.0256974
AOD	braaksc	ENSG00000198060	0.0808734	0.000899133	0.0256393	0.111902	0.000978189	0.0273001
AOD	braaksc	ENSG00000155265	-0.0808128	0.000907186	0.0257888	-0.111765	0.000992359	0.0274164
AOD	braaksc	ENSG00000151651	-0.0808128	0.000907186	0.0257888	-0.111873	0.000981198	0.0273425
AOD	braaksc	ENSG00000115165	0.0807885	0.000910426	0.0258409	0.112416	0.000926376	0.0262405
AOD	braaksc	ENSG00000114251	0.0807521	0.000915306	0.0259393	0.112406	0.000927361	0.0262405
AOD	braaksc	ENSG00000084234	0.0806975	0.000922672	0.0261036	0.113047	0.000866332	0.0250887
AOD	braaksc	ENSG00000139636	-0.0806854	0.000924316	0.0261036	-0.11201	0.00096711	0.0271167
AOD	braaksc	ENSG00000181035	-0.0806733	0.000925963	0.0261036	-0.112736	0.000895511	0.0256974
AOD	braaksc	ENSG00000176268	-0.0806672	0.000926788	0.0261036	-0.110678	0.00111236	0.0286097
AOD	braaksc	ENSG00000091527	0.0806551	0.000928439	0.02611	0.111275	0.00104486	0.0279094
AOD	braaksc	ENSG00000189403	0.0805762	0.000939237	0.0263733	0.111779	0.000990905	0.0274164
AOD	braaksc	ENSG00000117013	-0.0805459	0.000943421	0.0264504	-0.111675	0.00100182	0.0274998
AOD	braaksc	ENSG00000105552	-0.0805338	0.0009451	0.026457	-0.111478	0.00102289	0.0276648
AOD	braaksc	ENSG00000123836	0.0804792	0.000952687	0.0266288	0.111443	0.00102659	0.027724
AOD	braaksc	ENSG00000243854	-0.0804549	0.000956077	0.0266662	-0.115611	0.000657475	0.0216378
AOD	braaksc	ENSG00000185127	0.0804489	0.000956927	0.0266662	0.111351	0.00103656	0.0278257
AOD	braaksc	ENSG00000229358	0.0804246	0.000960331	0.0267205	0.112525	0.000915756	0.0261133
AOD	braaksc	ENSG00000100379	-0.0804003	0.000963746	0.0267681	-0.111544	0.00101572	0.0276521
AOD	braaksc	ENSG00000187097	0.0803882	0.000965458	0.0267681	0.111195	0.0010537	0.0280032
AOD	braaksc	ENSG00000186111	-0.0803761	0.000967173	0.0267681	-0.112009	0.000967187	0.0271167
AOD	braaksc	ENSG00000189043	0.080364	0.000968891	0.0267681	0.111241	0.00104865	0.0279094
AOD	braaksc	ENSG00000115414	0.0803336	0.000973197	0.0267681	0.111286	0.00104366	0.0279094
AOD	braaksc	ENSG00000184574	0.0803336	0.000973197	0.0267681	0.111747	0.000994301	0.0274164
AOD	braaksc	ENSG00000211448	0.0803215	0.000974924	0.0267681	0.11113	0.00106088	0.0280317
AOD	braaksc	ENSG00000160539	-0.0803154	0.000975789	0.0267681	-0.111691	0.00100019	0.0274961
AOD	braaksc	ENSG00000170265	-0.0803094	0.000976655	0.0267681	-0.112421	0.000925861	0.0262405
AOD	braaksc	ENSG00000114480	0.0803094	0.000976655	0.0267681	0.111821	0.000986585	0.0274095
AOD	braaksc	ENSG00000122122	0.0802851	0.000980124	0.0267681	0.110787	0.00109974	0.0284403
AOD	braaksc	ENSG00000086015	-0.0802791	0.000980993	0.0267681	-0.112092	0.000958699	0.026961
AOD	braaksc	ENSG00000145247	0.0802791	0.000980993	0.0267681	0.111043	0.0010707	0.0280746
AOD	braaksc	ENSG00000106034	0.0802427	0.000986222	0.0268389	0.112955	0.000874876	0.0252217
AOD	braaksc	ENSG00000162522	-0.0802305	0.000987971	0.0268389	-0.111343	0.00103744	0.0278257
AOD	braaksc	ENSG00000113296	0.0802305	0.000987971	0.0268389	0.11077	0.00110166	0.0284403
AOD	braaksc	ENSG00000130287	0.0802184	0.000989723	0.0268468	0.111096	0.00106474	0.0280529
AOD	braaksc	ENSG00000100364	-0.0802063	0.000991478	0.0268547	-0.111339	0.00103793	0.0278257
AOD	braaksc	ENSG00000013561	0.080182	0.000994996	0.0269103	0.113034	0.00086753	0.0250887
AOD	braaksc	ENSG00000076321	0.0801578	0.000998525	0.026966	0.111643	0.00100525	0.0275118
AOD	braaksc	ENSG00000162434	0.0801274	0.00100295	0.0270459	0.113415	0.000832976	0.0243579
AOD	braaksc	ENSG00000153310	0.080085	0.00100918	0.027174	0.111515	0.00101883	0.0276521
AOD	braaksc	ENSG00000173991	-0.0800243	0.00101814	0.0273677	-0.111135	0.00106034	0.0280317
AOD	braaksc	ENSG00000164307	0.0800122	0.00101995	0.0273677	0.110983	0.00107744	0.0281853
AOD	braaksc	ENSG00000115514	0.0800061	0.00102085	0.0273677	0.111072	0.00106743	0.0280746
AOD	braaksc	ENSG00000110700	0.0799819	0.00102446	0.0274088	0.109445	0.00126453	0.0305551
AOD	braaksc	ENSG00000162604	0.0799758	0.00102537	0.0274088	0.111854	0.000983161	0.0273557
AOD	braaksc	ENSG00000107099	0.0799576	0.00102809	0.027426	0.110933	0.00108311	0.0282934
AOD	braaksc	ENSG00000120280	0.0799516	0.001029	0.027426	0.111543	0.00101589	0.0276521
AOD	braaksc	ENSG00000078124	0.079897	0.00103721	0.0275735	0.112463	0.00092176	0.0262031
AOD	braaksc	ENSG00000238098	-0.0798909	0.00103812	0.0275735	-0.110842	0.00109342	0.0284403
AOD	braaksc	ENSG00000248859	0.0798848	0.00103904	0.0275735	0.111656	0.00100386	0.0275118
AOD	braaksc	ENSG00000165672	0.0798667	0.00104179	0.0275913	0.110502	0.001133	0.0289423
AOD	braaksc	ENSG00000090266	0.0798606	0.00104271	0.0275913	0.111244	0.00104834	0.0279094
AOD	braaksc	ENSG00000129646	-0.0797817	0.00105473	0.0278629	-0.109253	0.00128986	0.0309942
AOD	braaksc	ENSG00000267436	-0.0797696	0.0010566	0.0278629	-0.109672	0.00123515	0.0303056
AOD	braaksc	ENSG00000131591	-0.0797636	0.00105753	0.0278629	-0.111533	0.00101695	0.0276521
AOD	braaksc	ENSG00000124356	0.0797454	0.00106033	0.0278813	0.111056	0.0010692	0.0280746
AOD	braaksc	ENSG00000197599	-0.0797393	0.00106126	0.0278813	-0.110784	0.00110004	0.0284403
AOD	braaksc	ENSG00000054523	0.0797272	0.00106313	0.0278905	0.110831	0.00109474	0.0284403
AOD	braaksc	ENSG00000102924	-0.0796847	0.00106971	0.028023	-0.108232	0.00143275	0.0327252
AOD	braaksc	ENSG00000154473	0.0796726	0.00107159	0.0280324	0.110487	0.00113475	0.0289423
AOD	braaksc	ENSG00000213221	-0.0796544	0.00107443	0.0280666	-0.111168	0.00105671	0.0280288
AOD	braaksc	ENSG00000186517	0.0796241	0.00107917	0.0281503	0.11055	0.00112735	0.0288835
AOD	braaksc	ENSG00000066583	0.0796119	0.00108107	0.0281599	0.111343	0.00103742	0.0278257
AOD	braaksc	ENSG00000082074	0.0795877	0.00108488	0.0282191	0.110012	0.00119228	0.0298296
AOD	braaksc	ENSG00000138448	0.0795755	0.00108679	0.0282288	0.111729	0.000996181	0.0274271
AOD	braaksc	ENSG00000155368	0.0795392	0.00109254	0.0282981	0.109885	0.00120821	0.0299095
AOD	braaksc	ENSG00000196352	0.0795392	0.00109254	0.0282981	0.110451	0.00113908	0.028955
AOD	braaksc	ENSG00000186409	-0.0795149	0.00109639	0.0283578	-0.11039	0.00114628	0.028955
AOD	braaksc	ENSG00000101246	-0.0794664	0.00110412	0.0284877	-0.111416	0.00102956	0.0277634
AOD	braaksc	ENSG00000008282	0.0794603	0.00110509	0.0284877	0.109593	0.00124527	0.0303098
AOD	braaksc	ENSG00000157227	0.0794542	0.00110606	0.0284877	0.109894	0.00120706	0.0299095
AOD	braaksc	ENSG00000119574	-0.0794239	0.00111093	0.028573	-0.11152	0.00101832	0.0276521
AOD	braaksc	ENSG00000171388	0.0794118	0.00111288	0.0285832	0.110404	0.00114459	0.028955
AOD	braaksc	ENSG00000141985	-0.0793511	0.00112269	0.0287949	-0.111791	0.000989682	0.0274164
AOD	braaksc	ENSG00000100234	0.0792905	0.00113258	0.0289527	0.108769	0.0013559	0.0318882
AOD	braaksc	ENSG00000067836	-0.0792905	0.00113258	0.0289527	-0.110856	0.00109188	0.0284403
AOD	braaksc	ENSG00000079150	0.0792844	0.00113358	0.0289527	0.110397	0.00114548	0.028955
AOD	braaksc	ENSG00000005175	0.0792723	0.00113557	0.0289632	0.111756	0.000993338	0.0274164
AOD	braaksc	ENSG00000204584	-0.079248	0.00113955	0.0289951	-0.109866	0.00121049	0.0299095
AOD	braaksc	ENSG00000136878	-0.0792359	0.00114155	0.0289951	-0.109019	0.00132138	0.0313353
AOD	braaksc	ENSG00000160867	-0.0792359	0.00114155	0.0289951	-0.110367	0.001149	0.0289837
AOD	braaksc	ENSG00000068697	0.0792177	0.00114456	0.029013	0.110748	0.00110422	0.0284403
AOD	braaksc	ENSG00000110955	0.0791995	0.00114757	0.029013	0.109503	0.00125691	0.0304511
AOD	braaksc	ENSG00000168175	0.0791935	0.00114858	0.029013	0.11151	0.00101941	0.0276521
AOD	braaksc	ENSG00000253910	0.0791935	0.00114858	0.029013	0.110489	0.0011345	0.0289423
AOD	braaksc	ENSG00000196588	-0.0791571	0.00115463	0.0291258	-0.109692	0.00123258	0.0303013
AOD	braaksc	ENSG00000139323	0.0791328	0.00115868	0.0291814	0.110444	0.00113992	0.028955
AOD	braaksc	ENSG00000162493	0.0791207	0.00116071	0.0291814	0.109662	0.0012364	0.0303056
AOD	braaksc	ENSG00000128815	0.0791086	0.00116274	0.0291814	0.110751	0.00110386	0.0284403
AOD	braaksc	ENSG00000180329	0.0790964	0.00116478	0.0291814	0.111265	0.00104597	0.0279094
AOD	braaksc	ENSG00000011332	-0.0790964	0.00116478	0.0291814	-0.110434	0.00114101	0.028955
AOD	braaksc	ENSG00000141084	-0.0790722	0.00116886	0.0292438	-0.110826	0.00109525	0.0284403
AOD	braaksc	ENSG00000142235	-0.079054	0.00117193	0.0292807	-0.1111	0.00106431	0.0280529
AOD	braaksc	ENSG00000174840	0.0790176	0.00117809	0.0293805	0.109465	0.00126196	0.0305331
AOD	braaksc	ENSG00000143977	0.0790115	0.00117912	0.0293805	0.110106	0.00118077	0.0296224
AOD	braaksc	ENSG00000101367	0.0789569	0.00118843	0.0295376	0.109012	0.00132242	0.0313353
AOD	braaksc	ENSG00000254487	-0.0789448	0.00119051	0.0295376	-0.111034	0.00107168	0.0280746
AOD	braaksc	ENSG00000106608	-0.0789327	0.00119259	0.0295376	-0.108064	0.00145771	0.0330486
AOD	braaksc	ENSG00000136960	0.0789206	0.00119468	0.0295376	0.110298	0.00115736	0.0291147
AOD	braaksc	ENSG00000141391	-0.0789024	0.00119781	0.0295376	-0.109856	0.00121176	0.0299095
AOD	braaksc	ENSG00000136111	0.0789024	0.00119781	0.0295376	0.112327	0.000935123	0.0263384
AOD	braaksc	ENSG00000182481	0.0788963	0.00119886	0.0295376	0.110596	0.00112193	0.0288156
AOD	braaksc	ENSG00000182718	0.0788963	0.00119886	0.0295376	0.109616	0.00124233	0.0303098
AOD	braaksc	ENSG00000186642	-0.0788902	0.00119991	0.0295376	-0.109888	0.00120779	0.0299095
AOD	braaksc	ENSG00000089558	-0.078872	0.00120305	0.0295754	-0.110019	0.00119145	0.0298296
AOD	braaksc	ENSG00000135778	0.0788296	0.00121042	0.0297169	0.108599	0.00137981	0.0321151
AOD	braaksc	ENSG00000107957	-0.0788053	0.00121465	0.0297809	-0.109244	0.00129115	0.0309942
AOD	braaksc	ENSG00000197822	0.0787932	0.00121677	0.0297931	0.110425	0.00114217	0.028955
AOD	braaksc	ENSG00000145741	0.0787811	0.0012189	0.0298054	0.109605	0.00124381	0.0303098
AOD	braaksc	ENSG00000146278	0.0787325	0.00122743	0.0299741	0.109189	0.00129844	0.0310476
AOD	braaksc	ENSG00000184886	0.078684	0.00123601	0.0301299	0.108427	0.00140434	0.0324394
AOD	braaksc	ENSG00000010322	-0.078678	0.00123709	0.0301299	-0.109587	0.00124613	0.0303098
AOD	braaksc	ENSG00000151116	0.0786355	0.00124465	0.0302739	0.109515	0.00125545	0.0304511
AOD	braaksc	ENSG00000232022	-0.0786234	0.00124682	0.0302866	-0.109944	0.00120072	0.0298819
AOD	braaksc	ENSG00000162618	0.0785991	0.00125117	0.0302977	0.109367	0.00127484	0.0307638
AOD	braaksc	ENSG00000170946	0.0785809	0.00125444	0.0302977	0.110172	0.00117266	0.0294592
AOD	braaksc	ENSG00000109775	0.0785809	0.00125444	0.0302977	0.109992	0.0011948	0.029852
AOD	braaksc	ENSG00000095139	0.0785749	0.00125553	0.0302977	0.109866	0.00121058	0.0299095
AOD	braaksc	ENSG00000104967	-0.0785749	0.00125553	0.0302977	-0.107998	0.00146751	0.033098
AOD	braaksc	ENSG00000140157	0.0785567	0.00125881	0.0303371	0.110547	0.00112772	0.0288835
AOD	braaksc	ENSG00000175137	-0.0785445	0.001261	0.03035	-0.109943	0.00120087	0.0298819
AOD	braaksc	ENSG00000001561	0.0785324	0.0012632	0.0303631	0.109756	0.00122448	0.0301427
AOD	braaksc	ENSG00000165140	0.0785142	0.0012665	0.0304026	0.108765	0.00135647	0.0318882
AOD	braaksc	ENSG00000134910	0.0784718	0.00127423	0.0305482	0.108306	0.00142196	0.0326003
AOD	braaksc	ENSG00000144589	-0.0783505	0.00129655	0.0310428	-0.108188	0.00143923	0.0328324
AOD	braaksc	ENSG00000111335	0.0783383	0.0012988	0.0310563	0.109259	0.00128904	0.0309942
AOD	braaksc	ENSG00000185379	-0.0783262	0.00130106	0.0310698	-0.110334	0.00115298	0.0290444
AOD	braaksc	ENSG00000111445	-0.0782898	0.00130785	0.0311913	-0.108326	0.00141908	0.0325749
AOD	braaksc	ENSG00000207688	-0.0782777	0.00131012	0.0312049	-0.111159	0.00105772	0.0280288
AOD	braaksc	ENSG00000099949	-0.0782656	0.00131239	0.0312186	-0.108963	0.00132912	0.0314443
AOD	braaksc	ENSG00000167968	-0.0782352	0.00131809	0.0313136	-0.108409	0.00140698	0.0324596
AOD	braaksc	ENSG00000105612	0.0781928	0.00132611	0.0314235	0.10811	0.00145079	0.0329732
AOD	braaksc	ENSG00000102218	0.0781807	0.00132841	0.0314235	0.108473	0.00139786	0.0323712
AOD	braaksc	ENSG00000126861	0.0781746	0.00132956	0.0314235	0.109794	0.00121964	0.0300638
AOD	braaksc	ENSG00000225241	-0.0781746	0.00132956	0.0314235	-0.109951	0.00119986	0.0298819
AOD	braaksc	ENSG00000186842	-0.0781625	0.00133187	0.0314244	-0.106307	0.00174248	0.0358329
AOD	braaksc	ENSG00000130208	0.0781564	0.00133302	0.0314244	0.107953	0.00147423	0.0331031
AOD	braaksc	ENSG00000026559	-0.0781139	0.00134112	0.0315617	-0.108742	0.00135964	0.0318882
AOD	braaksc	ENSG00000180628	0.0781079	0.00134229	0.0315617	0.108953	0.00133044	0.0314443
AOD	braaksc	ENSG00000149218	0.0780715	0.00134927	0.031632	0.110778	0.00110081	0.0284403
AOD	braaksc	ENSG00000102316	0.0780654	0.00135044	0.031632	0.109056	0.00131637	0.0313353
AOD	braaksc	ENSG00000136522	0.0780654	0.00135044	0.031632	0.108496	0.00139454	0.032335
AOD	braaksc	ENSG00000164082	-0.0780472	0.00135395	0.0316738	-0.108066	0.00145738	0.0330486
AOD	braaksc	ENSG00000120533	0.0780351	0.00135629	0.0316754	0.109588	0.00124598	0.0303098
AOD	braaksc	ENSG00000136758	0.078029	0.00135747	0.0316754	0.109227	0.00129332	0.030997
AOD	braaksc	ENSG00000115053	0.0779866	0.00136571	0.0317869	0.109217	0.00129464	0.030997
AOD	braaksc	ENSG00000220515	-0.0779866	0.00136571	0.0317869	-0.106967	0.00162995	0.0345673
AOD	braaksc	ENSG00000140374	0.0779745	0.00136807	0.0318015	0.108269	0.00142729	0.0326649
AOD	braaksc	ENSG00000165410	0.0779259	0.00137756	0.0319816	0.107578	0.00153176	0.0336475
AOD	braaksc	ENSG00000187325	0.0779077	0.00138113	0.0320241	0.108753	0.00135815	0.0318882
AOD	braaksc	ENSG00000011243	-0.0778714	0.0013883	0.0321498	-0.108609	0.00137836	0.0321151
AOD	braaksc	ENSG00000204793	-0.0778592	0.0013907	0.0321648	-0.1085	0.00139392	0.032335
AOD	braaksc	ENSG00000146216	-0.0778168	0.00139913	0.032319	-0.108705	0.00136486	0.0319697
AOD	braaksc	ENSG00000117054	0.0777743	0.0014076	0.0324739	0.108565	0.00138471	0.0321884
AOD	braaksc	ENSG00000111229	0.0777622	0.00141003	0.0324791	0.108878	0.00134082	0.0316489
AOD	braaksc	ENSG00000257913	-0.077744	0.00141368	0.0324791	-0.107715	0.0015105	0.0334145
AOD	braaksc	ENSG00000102882	-0.0777379	0.0014149	0.0324791	-0.107147	0.00160042	0.0341587
AOD	braaksc	ENSG00000114520	0.0777379	0.0014149	0.0324791	0.109132	0.00130613	0.0311705
AOD	braaksc	ENSG00000112874	0.0777258	0.00141734	0.032482	0.107531	0.00153918	0.0336894
AOD	braaksc	ENSG00000133574	0.0777197	0.00141856	0.032482	0.108133	0.00144732	0.0329351
AOD	braaksc	ENSG00000171777	0.0776833	0.00142592	0.0325871	0.109032	0.00131968	0.0313353
AOD	braaksc	ENSG00000101132	0.0776773	0.00142715	0.0325871	0.107758	0.00150392	0.0333551
AOD	braaksc	ENSG00000108187	0.0776591	0.00143084	0.0325871	0.107093	0.00160933	0.0342454
AOD	braaksc	ENSG00000255284	-0.0776409	0.00143454	0.0325871	-0.107439	0.00155363	0.0337245
AOD	braaksc	ENSG00000182628	0.0776227	0.00143825	0.0325871	0.107156	0.00159904	0.0341587
AOD	braaksc	ENSG00000105072	-0.0776166	0.00143949	0.0325871	-0.10741	0.00155821	0.0337839
AOD	braaksc	ENSG00000263320	-0.0776045	0.00144197	0.0325871	-0.107989	0.0014689	0.033098
AOD	braaksc	ENSG00000135702	-0.0775984	0.00144321	0.0325871	-0.108176	0.00144103	0.0328325
AOD	braaksc	ENSG00000111276	0.0775984	0.00144321	0.0325871	0.107951	0.00147453	0.0331031
AOD	braaksc	ENSG00000188735	-0.0775984	0.00144321	0.0325871	-0.107631	0.00152362	0.033549
AOD	braaksc	ENSG00000086232	0.0775924	0.00144445	0.0325871	0.107452	0.00155158	0.0337198
AOD	braaksc	ENSG00000112304	0.0775924	0.00144445	0.0325871	0.108262	0.00142833	0.0326649
AOD	braaksc	ENSG00000232780	-0.0775802	0.00144694	0.0326032	-0.107705	0.00151206	0.0334145
AOD	braaksc	ENSG00000126814	0.0774529	0.0014733	0.0331444	0.109263	0.00128859	0.0309942
AOD	braaksc	ENSG00000204592	0.0774468	0.00147457	0.0331444	0.107517	0.0015413	0.0336915
AOD	braaksc	ENSG00000085274	0.0773983	0.00148474	0.0333201	0.105806	0.00183258	0.0369007
AOD	braaksc	ENSG00000259826	-0.0773922	0.00148601	0.0333201	-0.106742	0.00166753	0.0349174
AOD	braaksc	ENSG00000165724	-0.0773558	0.00149369	0.0333915	-0.107057	0.00161519	0.0343303
AOD	braaksc	ENSG00000147231	0.0773498	0.00149497	0.0333915	0.107198	0.00159214	0.0341566
AOD	braaksc	ENSG00000217930	-0.0773316	0.00149882	0.0333915	-0.109126	0.00130698	0.0311705
AOD	braaksc	ENSG00000144118	0.0773255	0.00150011	0.0333915	0.10632	0.00174023	0.035827
AOD	braaksc	ENSG00000205853	-0.0773255	0.00150011	0.0333915	-0.107245	0.00158457	0.0341221
AOD	braaksc	ENSG00000121022	0.0773255	0.00150011	0.0333915	0.10797	0.00147176	0.0331031
AOD	braaksc	ENSG00000265043	-0.0772952	0.00150656	0.033454	-0.108051	0.00145963	0.0330513
AOD	braaksc	ENSG00000147224	0.0772952	0.00150656	0.033454	0.108776	0.00135487	0.0318882
AOD	braaksc	ENSG00000090615	-0.0772709	0.00151174	0.0334879	-0.107559	0.00153481	0.0336742
AOD	braaksc	ENSG00000185049	-0.0772709	0.00151174	0.0334879	-0.109529	0.00125362	0.0304511
AOD	braaksc	ENSG00000169635	-0.0772527	0.00151563	0.0335337	-0.107307	0.00157461	0.033979
AOD	braaksc	ENSG00000132286	0.0772285	0.00152083	0.0336084	0.107874	0.00148627	0.0332306
AOD	braaksc	ENSG00000264098	-0.0772042	0.00152606	0.0336833	-0.108375	0.00141195	0.0325025
AOD	braaksc	ENSG00000187957	0.07718	0.0015313	0.0337202	0.108639	0.00137423	0.0320665
AOD	braaksc	ENSG00000075292	-0.0771739	0.00153261	0.0337202	-0.10773	0.00150828	0.0334114
AOD	braaksc	ENSG00000144744	0.0771496	0.00153787	0.0337202	0.107607	0.00152736	0.033591
AOD	braaksc	ENSG00000163655	0.0771436	0.00153918	0.0337202	0.107798	0.00149783	0.0333005
AOD	braaksc	ENSG00000184005	0.0771375	0.0015405	0.0337202	0.107113	0.00160605	0.0342152
AOD	braaksc	ENSG00000198860	0.0771315	0.00154182	0.0337202	0.109652	0.0012377	0.0303056
AOD	braaksc	ENSG00000125834	-0.0771315	0.00154182	0.0337202	-0.106008	0.00179585	0.0365621
AOD	braaksc	ENSG00000188818	-0.0771254	0.00154314	0.0337202	-0.109045	0.00131784	0.0313353
AOD	braaksc	ENSG00000090447	-0.0771011	0.00154844	0.0337202	-0.106963	0.00163063	0.0345673
AOD	braaksc	ENSG00000212747	0.0771011	0.00154844	0.0337202	0.107933	0.00147736	0.0331261
AOD	braaksc	ENSG00000117594	0.0770951	0.00154976	0.0337202	0.107374	0.00156397	0.0338612
AOD	braaksc	ENSG00000260807	-0.0770951	0.00154976	0.0337202	-0.107832	0.00149269	0.0332506
AOD	braaksc	ENSG00000198363	0.0770829	0.00155242	0.0337379	0.107769	0.00150232	0.0333551
AOD	braaksc	ENSG00000009790	0.0770647	0.00155641	0.0337847	0.107835	0.00149211	0.0332506
AOD	braaksc	ENSG00000150768	0.0770526	0.00155907	0.0338026	0.108372	0.00141238	0.0325025
AOD	braaksc	ENSG00000125650	-0.0770405	0.00156174	0.0338096	-0.108688	0.00136721	0.031984
AOD	braaksc	ENSG00000186792	-0.0770344	0.00156308	0.0338096	-0.105208	0.00194583	0.0377623
AOD	braaksc	ENSG00000134198	0.0770102	0.00156843	0.0338855	0.107166	0.00159731	0.0341587
AOD	braaksc	ENSG00000145216	0.076998	0.00157112	0.0338928	0.107824	0.00149378	0.0332506
AOD	braaksc	ENSG00000127220	-0.076992	0.00157246	0.0338928	-0.106723	0.00167075	0.0349449
AOD	braaksc	ENSG00000167986	0.0769738	0.0015765	0.03394	0.106955	0.00163199	0.0345673
AOD	braaksc	ENSG00000143621	0.0769374	0.0015846	0.0340133	0.107493	0.00154516	0.0336915
AOD	braaksc	ENSG00000185800	-0.0769374	0.0015846	0.0340133	-0.107533	0.00153887	0.0336894
AOD	braaksc	ENSG00000099308	-0.0769313	0.00158595	0.0340133	-0.10724	0.00158539	0.0341221
AOD	braaksc	ENSG00000225032	-0.0769252	0.00158731	0.0340133	-0.107678	0.00151635	0.033469
AOD	braaksc	ENSG00000056050	0.0768889	0.00159546	0.0341164	0.10749	0.0015456	0.0336915
AOD	braaksc	ENSG00000163154	0.0768828	0.00159683	0.0341164	0.106229	0.00175623	0.0359548
AOD	braaksc	ENSG00000213918	-0.0768767	0.00159819	0.0341164	-0.106887	0.00164323	0.0346593
AOD	braaksc	ENSG00000148484	0.0768707	0.00159956	0.0341164	0.108335	0.00141767	0.0325749
AOD	braaksc	ENSG00000124380	0.0768585	0.00160229	0.0341351	0.108428	0.00140423	0.0324394
AOD	braaksc	ENSG00000111639	0.0768464	0.00160503	0.0341538	0.108667	0.00137025	0.0320142
AOD	braaksc	ENSG00000134697	0.0768221	0.00161051	0.0342309	0.106748	0.00166652	0.0349174
AOD	braaksc	ENSG00000261168	-0.076804	0.00161464	0.0342393	-0.106773	0.00166228	0.034887
AOD	braaksc	ENSG00000204991	-0.076804	0.00161464	0.0342393	-0.106712	0.00167266	0.034945
AOD	braaksc	ENSG00000105929	-0.0767676	0.00162292	0.0343343	-0.106842	0.00165082	0.0347657
AOD	braaksc	ENSG00000267194	-0.0767615	0.00162431	0.0343343	-0.107664	0.00151848	0.0334758
AOD	braaksc	ENSG00000113763	-0.0767554	0.00162569	0.0343343	-0.105885	0.00181805	0.0368101
AOD	braaksc	ENSG00000164219	0.0767494	0.00162708	0.0343343	0.107365	0.00156546	0.0338612
AOD	braaksc	ENSG00000246889	-0.0767433	0.00162847	0.0343343	-0.105761	0.00184082	0.0369452
AOD	braaksc	ENSG00000084710	0.0767251	0.00163264	0.0343727	0.104825	0.00202156	0.0384705
AOD	braaksc	ENSG00000167861	-0.076719	0.00163403	0.0343727	-0.107155	0.0015992	0.0341587
AOD	braaksc	ENSG00000144591	-0.0767009	0.00163821	0.0343819	-0.106773	0.00166228	0.034887
AOD	braaksc	ENSG00000165637	0.0767009	0.00163821	0.0343819	0.106405	0.00172542	0.0355618
AOD	braaksc	ENSG00000136628	0.0766827	0.00164241	0.0344206	0.10802	0.00146417	0.033098
AOD	braaksc	ENSG00000101470	-0.0766766	0.0016438	0.0344206	-0.106818	0.00165474	0.0348082
AOD	braaksc	ENSG00000185024	-0.0766463	0.00165082	0.0345182	-0.107319	0.00157279	0.033979
AOD	braaksc	ENSG00000132688	0.0766402	0.00165223	0.0345182	0.106027	0.00179234	0.0365311
AOD	braaksc	ENSG00000258725	-0.0766281	0.00165504	0.0345377	-0.106574	0.00169607	0.0351938
AOD	braaksc	ENSG00000171051	0.0765674	0.00166919	0.0347934	0.105852	0.00182415	0.0368496
AOD	braaksc	ENSG00000261087	-0.0765492	0.00167345	0.0348235	-0.106905	0.00164022	0.0346593
AOD	braaksc	ENSG00000204316	-0.0765371	0.0016763	0.0348235	-0.106527	0.00170429	0.0353064
AOD	braaksc	ENSG00000165119	0.076531	0.00167773	0.0348235	0.105769	0.00183947	0.0369452
AOD	braaksc	ENSG00000038382	-0.076525	0.00167915	0.0348235	-0.107231	0.00158681	0.0341221
AOD	braaksc	ENSG00000084733	0.0765189	0.00168058	0.0348235	0.107481	0.00154699	0.0336915
AOD	braaksc	ENSG00000161970	0.0765128	0.00168201	0.0348235	0.106071	0.00178441	0.0364505
AOD	braaksc	ENSG00000111679	0.0764704	0.00169205	0.0349823	0.105692	0.00185376	0.0371238
AOD	braaksc	ENSG00000131473	0.0764643	0.00169349	0.0349823	0.107895	0.00148307	0.0332135
AOD	braaksc	ENSG00000070366	-0.0764158	0.00170504	0.0351621	-0.106463	0.00171525	0.0353921
AOD	braaksc	ENSG00000127329	0.0764097	0.00170649	0.0351621	0.10691	0.0016394	0.0346593
AOD	braaksc	ENSG00000090372	-0.0764037	0.00170794	0.0351621	-0.10667	0.00167973	0.0349754
AOD	braaksc	ENSG00000205517	-0.0763612	0.00171812	0.0352925	-0.105887	0.00181776	0.0368101
AOD	braaksc	ENSG00000063169	-0.0763612	0.00171812	0.0352925	-0.107994	0.00146815	0.033098
AOD	braaksc	ENSG00000085872	-0.076337	0.00172396	0.0353335	-0.105292	0.00192952	0.0377355
AOD	braaksc	ENSG00000118162	-0.076337	0.00172396	0.0353335	-0.107199	0.00159204	0.0341566
AOD	braaksc	ENSG00000214078	-0.0762763	0.00173865	0.0355853	-0.1065	0.00170894	0.0353411
AOD	braaksc	ENSG00000104880	-0.0762703	0.00174012	0.0355853	-0.106521	0.00170534	0.0353064
AOD	braaksc	ENSG00000147140	0.0762581	0.00174307	0.035606	0.104805	0.00202551	0.0384769
AOD	braaksc	ENSG00000155827	0.0762399	0.00174751	0.0356346	0.104803	0.00202609	0.0384769
AOD	braaksc	ENSG00000166575	0.0762278	0.00175048	0.0356346	0.1052	0.00194733	0.0377623
AOD	braaksc	ENSG00000172803	-0.0762157	0.00175345	0.0356346	-0.105626	0.00186606	0.0372886
AOD	braaksc	ENSG00000151320	0.0762096	0.00175493	0.0356346	0.105086	0.00196963	0.0379376
AOD	braaksc	ENSG00000184160	-0.0762096	0.00175493	0.0356346	-0.106486	0.00171126	0.0353493
AOD	braaksc	ENSG00000103528	-0.0762035	0.00175642	0.0356346	-0.107866	0.00148745	0.0332306
AOD	braaksc	ENSG00000167863	0.0761854	0.00176089	0.0356346	0.107472	0.00154845	0.0336915
AOD	braaksc	ENSG00000146731	0.0761793	0.00176238	0.0356346	0.106592	0.00169312	0.0351725
AOD	braaksc	ENSG00000127364	-0.0761732	0.00176388	0.0356346	-0.106041	0.00178977	0.0365193
AOD	braaksc	ENSG00000178445	0.0761732	0.00176388	0.0356346	0.105995	0.00179817	0.0365688
AOD	braaksc	ENSG00000135447	-0.076155	0.00176836	0.035677	-0.105228	0.00194187	0.0377623
AOD	braaksc	ENSG00000184986	-0.076149	0.00176986	0.035677	-0.106279	0.00174742	0.0358837
AOD	braaksc	ENSG00000136521	0.0761126	0.00177888	0.0358194	0.10549	0.00189172	0.0375563
AOD	braaksc	ENSG00000153404	-0.0760944	0.0017834	0.0358711	-0.105096	0.00196756	0.0379376
AOD	braaksc	ENSG00000196419	0.0760762	0.00178793	0.0359229	0.106081	0.00178258	0.0364505
AOD	braaksc	ENSG00000243317	0.0760519	0.00179399	0.0360053	0.104877	0.00201117	0.038392
AOD	braaksc	ENSG00000177150	0.0760398	0.00179703	0.0360269	0.105959	0.0018046	0.036659
AOD	braaksc	ENSG00000197702	0.0760034	0.00180617	0.0361312	0.105389	0.00191088	0.0376158
AOD	braaksc	ENSG00000153767	0.0760034	0.00180617	0.0361312	0.10714	0.00160154	0.0341587
AOD	braaksc	ENSG00000147174	-0.0759852	0.00181075	0.0361748	-0.104305	0.00212873	0.0392313
AOD	braaksc	ENSG00000010319	0.0759791	0.00181229	0.0361748	0.105769	0.00183952	0.0369452
AOD	braaksc	ENSG00000036672	-0.0759367	0.00182304	0.0362625	-0.103321	0.00234607	0.0406619
AOD	braaksc	ENSG00000136783	0.0759367	0.00182304	0.0362625	0.105522	0.00188549	0.0374731
AOD	braaksc	ENSG00000183655	-0.0759367	0.00182304	0.0362625	-0.10543	0.00190302	0.0376158
AOD	braaksc	ENSG00000174780	0.0759306	0.00182458	0.0362625	0.10667	0.00167982	0.0349754
AOD	braaksc	ENSG00000132357	0.0759185	0.00182766	0.0362845	0.105419	0.00190511	0.0376158
AOD	braaksc	ENSG00000237575	-0.0758942	0.00183385	0.036368	-0.105149	0.00195723	0.0378741
AOD	braaksc	ENSG00000118680	0.075876	0.0018385	0.0364209	0.105233	0.00194091	0.0377623
AOD	braaksc	ENSG00000137825	-0.0758639	0.0018416	0.0364431	-0.1051	0.00196687	0.0379376
AOD	braaksc	ENSG00000167034	0.0758336	0.00184939	0.0365493	0.10669	0.00167642	0.0349754
AOD	braaksc	ENSG00000155629	0.0758275	0.00185095	0.0365493	0.104976	0.00199142	0.0382136
AOD	braaksc	ENSG00000159189	0.0757972	0.00185877	0.0366166	0.105437	0.00190176	0.0376158
AOD	braaksc	ENSG00000197562	-0.0757972	0.00185877	0.0366166	-0.106611	0.00168976	0.0351424
AOD	braaksc	ENSG00000131242	-0.0757911	0.00186034	0.0366166	-0.106271	0.00174885	0.0358837
AOD	braaksc	ENSG00000198042	0.075779	0.00186348	0.0366309	0.105577	0.00187518	0.0374104
AOD	braaksc	ENSG00000106305	0.0757729	0.00186505	0.0366309	0.104848	0.00201685	0.0384605
AOD	braaksc	ENSG00000173369	0.0757305	0.00187609	0.0368083	0.105538	0.00188251	0.0374543
AOD	braaksc	ENSG00000136146	0.0757123	0.00188084	0.0368228	0.105362	0.00191601	0.0376158
AOD	braaksc	ENSG00000101150	-0.0757123	0.00188084	0.0368228	-0.106883	0.00164388	0.0346593
AOD	braaksc	ENSG00000165233	-0.075688	0.00188719	0.0369077	-0.105842	0.00182603	0.0368496
AOD	braaksc	ENSG00000167323	-0.0756698	0.00189197	0.0369618	-0.105269	0.001934	0.0377428
AOD	braaksc	ENSG00000153904	0.0756456	0.00189835	0.0370077	0.104707	0.00204555	0.0386753
AOD	braaksc	ENSG00000207234	-0.0756456	0.00189835	0.0370077	-0.105572	0.00187622	0.0374104
AOD	braaksc	ENSG00000136167	0.0756153	0.00190636	0.0371244	0.104712	0.00204439	0.0386753
AOD	braaksc	ENSG00000111231	0.0755971	0.00191118	0.0371788	0.104531	0.00208159	0.0390027
AOD	braaksc	ENSG00000148057	0.0755789	0.00191601	0.037186	0.104387	0.00211159	0.0391899
AOD	braaksc	ENSG00000163703	-0.0755728	0.00191762	0.037186	-0.103071	0.00240436	0.0411498
AOD	braaksc	ENSG00000138138	0.0755728	0.00191762	0.037186	0.105359	0.00191656	0.0376158
AOD	braaksc	ENSG00000172340	0.0755607	0.00192085	0.0372014	0.103846	0.00222769	0.0401144
AOD	braaksc	ENSG00000106049	0.0755546	0.00192246	0.0372014	0.105447	0.0018998	0.0376158
AOD	braaksc	ENSG00000174891	0.0755425	0.0019257	0.0372248	0.105303	0.00192737	0.0377355
AOD	braaksc	ENSG00000114054	0.0755304	0.00192894	0.0372483	0.105356	0.00191725	0.0376158
AOD	braaksc	ENSG00000072786	0.0755122	0.00193381	0.0373031	0.105809	0.00183205	0.0369007
AOD	braaksc	ENSG00000165553	-0.075494	0.0019387	0.037358	-0.106259	0.00175098	0.0358874
AOD	braaksc	ENSG00000261744	-0.0754818	0.00194196	0.0373739	-0.105302	0.00192748	0.0377355
AOD	braaksc	ENSG00000113460	0.0754758	0.00194359	0.0373739	0.105269	0.00193385	0.0377428
AOD	braaksc	ENSG00000065154	0.0754273	0.0019567	0.0375866	0.105071	0.00197262	0.0379376
AOD	braaksc	ENSG00000100359	-0.0754151	0.00195999	0.0375964	-0.105134	0.00196018	0.0378914
AOD	braaksc	ENSG00000224261	-0.075403	0.00196328	0.0375964	-0.104396	0.0021096	0.0391899
AOD	braaksc	ENSG00000120049	-0.0753969	0.00196493	0.0375964	-0.104448	0.00209877	0.0391301
AOD	braaksc	ENSG00000148908	0.0753909	0.00196658	0.0375964	0.104939	0.00199872	0.0382737
AOD	braaksc	ENSG00000229117	0.0753848	0.00196823	0.0375964	0.104442	0.00210001	0.0391301
AOD	braaksc	ENSG00000135318	0.0753787	0.00196989	0.0375964	0.10494	0.0019986	0.0382737
AOD	braaksc	ENSG00000073849	0.0753727	0.00197154	0.0375964	0.105546	0.00188107	0.0374543
AOD	braaksc	ENSG00000041988	-0.0753605	0.00197485	0.0376205	-0.103801	0.00223774	0.04017
AOD	braaksc	ENSG00000099246	0.075306	0.00198982	0.0378664	0.104078	0.0021772	0.0397042
AOD	braaksc	ENSG00000143799	0.0752938	0.00199316	0.0378907	0.104878	0.00201096	0.038392
AOD	braaksc	ENSG00000143198	0.0752817	0.00199651	0.037915	0.105731	0.00184639	0.0370165
AOD	braaksc	ENSG00000165684	-0.0752453	0.00200657	0.0379669	-0.104735	0.00203969	0.0386551
AOD	braaksc	ENSG00000164332	0.0752271	0.00201163	0.0379669	0.105399	0.00190891	0.0376158
AOD	braaksc	ENSG00000171928	0.0752211	0.00201331	0.0379669	0.103824	0.0022327	0.0401187
AOD	braaksc	ENSG00000016402	0.075215	0.002015	0.0379669	0.104366	0.00211588	0.0391899
AOD	braaksc	ENSG00000111266	0.075215	0.002015	0.0379669	0.104093	0.00217405	0.0397042
AOD	braaksc	ENSG00000228376	-0.0752089	0.00201669	0.0379669	-0.103565	0.00229036	0.0404606
AOD	braaksc	ENSG00000118640	0.0752029	0.00201838	0.0379669	0.104452	0.00209805	0.0391301
AOD	braaksc	ENSG00000152217	-0.0752029	0.00201838	0.0379669	-0.103766	0.00224552	0.0402232
AOD	braaksc	ENSG00000100304	-0.0751847	0.00202346	0.0379669	-0.104365	0.00211615	0.0391899
AOD	braaksc	ENSG00000173372	0.0751847	0.00202346	0.0379669	0.10392	0.00221152	0.0399746
AOD	braaksc	ENSG00000013563	0.0751786	0.00202515	0.0379669	0.104652	0.00205678	0.0387391
AOD	braaksc	ENSG00000205220	0.0751725	0.00202685	0.0379669	0.103835	0.00223028	0.0401144
AOD	braaksc	ENSG00000213983	-0.0751725	0.00202685	0.0379669	-0.10416	0.00215969	0.0395814
AOD	braaksc	ENSG00000122218	0.0751604	0.00203025	0.0379669	0.104248	0.00214087	0.0393149
AOD	braaksc	ENSG00000204314	-0.0751604	0.00203025	0.0379669	-0.104058	0.00218166	0.039746
AOD	braaksc	ENSG00000182287	0.0751361	0.00203706	0.0380486	0.105667	0.00185839	0.0371759
AOD	braaksc	ENSG00000114978	0.0751301	0.00203876	0.0380486	0.105895	0.00181625	0.0368101
AOD	braaksc	ENSG00000177943	-0.0750634	0.00205761	0.0383464	-0.104296	0.00213069	0.0392313
AOD	braaksc	ENSG00000125944	0.0750452	0.00206278	0.0383464	0.105388	0.001911	0.0376158
AOD	braaksc	ENSG00000232489	-0.0750452	0.00206278	0.0383464	-0.103229	0.00236751	0.0408777
AOD	braaksc	ENSG00000168661	-0.075033	0.00206624	0.0383464	-0.104008	0.00219243	0.0398237
AOD	braaksc	ENSG00000115170	0.075027	0.00206796	0.0383464	0.105069	0.0019729	0.0379376
AOD	braaksc	ENSG00000236333	-0.0750209	0.00206969	0.0383464	-0.103674	0.00226599	0.0402833
AOD	braaksc	ENSG00000162494	0.0750149	0.00207143	0.0383464	0.10466	0.00205501	0.0387391
AOD	braaksc	ENSG00000164039	0.0750149	0.00207143	0.0383464	0.103686	0.00226315	0.0402718
AOD	braaksc	ENSG00000125304	0.0749967	0.00207663	0.038404	0.104592	0.00206909	0.0388912
AOD	braaksc	ENSG00000243587	-0.0749724	0.00208358	0.0384551	-0.104265	0.00213725	0.0392877
AOD	braaksc	ENSG00000114450	0.0749724	0.00208358	0.0384551	0.104739	0.00203899	0.0386551
AOD	braaksc	ENSG00000267014	0.0749057	0.00210281	0.0387646	0.10429	0.00213205	0.0392313
AOD	braaksc	ENSG00000163462	-0.0748996	0.00210457	0.0387646	-0.103835	0.00223014	0.0401144
AOD	braaksc	ENSG00000164163	0.0748875	0.00210808	0.0387904	0.105856	0.00182337	0.0368496
AOD	braaksc	ENSG00000160445	-0.0748754	0.00211161	0.0388035	-0.103986	0.00219707	0.0398291
AOD	braaksc	ENSG00000257880	-0.0748693	0.00211337	0.0388035	-0.105038	0.00197914	0.0380178
AOD	braaksc	ENSG00000138617	-0.0748632	0.00211513	0.0388035	-0.104362	0.00211678	0.0391899
AOD	braaksc	ENSG00000110446	0.074845	0.00212043	0.0388619	0.104108	0.00217068	0.0397036
AOD	braaksc	ENSG00000120690	0.0748268	0.00212575	0.0389156	0.104083	0.0021761	0.0397042
AOD	braaksc	ENSG00000186648	-0.0748147	0.0021293	0.0389156	-0.104351	0.00211912	0.0391899
AOD	braaksc	ENSG00000174669	-0.0748087	0.00213107	0.0389156	-0.103483	0.00230888	0.0404606
AOD	braaksc	ENSG00000205707	0.0747965	0.00213463	0.0389156	0.104525	0.00208291	0.0390027
AOD	braaksc	ENSG00000178074	0.0747905	0.00213641	0.0389156	0.104832	0.00202007	0.0384705
AOD	braaksc	ENSG00000204267	0.0747844	0.00213819	0.0389156	0.104212	0.0021486	0.0394175
AOD	braaksc	ENSG00000120509	0.0747844	0.00213819	0.0389156	0.104311	0.00212763	0.0392313
AOD	braaksc	ENSG00000143434	-0.0747419	0.00215071	0.0390659	-0.105378	0.00191303	0.0376158
AOD	braaksc	ENSG00000007129	0.0747419	0.00215071	0.0390659	0.104046	0.00218411	0.0397513
AOD	braaksc	ENSG00000064102	0.0747056	0.00216149	0.0390951	0.103846	0.00222788	0.0401144
AOD	braaksc	ENSG00000131409	-0.0746995	0.00216329	0.0390951	-0.104524	0.00208301	0.0390027
AOD	braaksc	ENSG00000105366	0.0746995	0.00216329	0.0390951	0.104522	0.00208352	0.0390027
AOD	braaksc	ENSG00000161328	-0.0746934	0.00216509	0.0390951	-0.105185	0.00195024	0.0377788
AOD	braaksc	ENSG00000055211	0.0746934	0.00216509	0.0390951	0.103462	0.00231377	0.0404606
AOD	braaksc	ENSG00000152422	0.0746934	0.00216509	0.0390951	0.10316	0.00238355	0.0410615
AOD	braaksc	ENSG00000135740	-0.0746328	0.00218319	0.0393832	-0.104141	0.00216369	0.0396151
AOD	braaksc	ENSG00000135862	0.0746146	0.00218865	0.0394043	0.104927	0.0020012	0.0382812
AOD	braaksc	ENSG00000110934	0.0746146	0.00218865	0.0394043	0.103446	0.00231736	0.0404606
AOD	braaksc	ENSG00000138738	0.0746025	0.00219229	0.0394312	0.103687	0.00226305	0.0402718
AOD	braaksc	ENSG00000185838	-0.0745661	0.00220326	0.0395898	-0.103999	0.00219434	0.0398237
AOD	braaksc	ENSG00000127022	0.0745539	0.00220693	0.0396054	0.104459	0.00209657	0.0391301
AOD	braaksc	ENSG00000117640	-0.0745418	0.0022106	0.0396054	-0.103586	0.00228571	0.0404606
AOD	braaksc	ENSG00000243708	-0.0745418	0.0022106	0.0396054	-0.105255	0.00193668	0.0377549
AOD	braaksc	ENSG00000245910	0.0744994	0.00222351	0.0397977	0.102569	0.00252574	0.0422429
AOD	braaksc	ENSG00000177169	-0.0744751	0.00223091	0.03988	-0.104438	0.00210098	0.0391301
AOD	braaksc	ENSG00000031691	0.074469	0.00223276	0.03988	0.103545	0.00229488	0.0404606
AOD	braaksc	ENSG00000268895	-0.074463	0.00223462	0.03988	-0.103643	0.00227279	0.0403652
AOD	braaksc	ENSG00000151176	0.0744387	0.00224205	0.0399627	0.103704	0.00225925	0.0402718
AOD	braaksc	ENSG00000132330	-0.0744266	0.00224578	0.0399627	-0.104305	0.00212875	0.0392313
AOD	braaksc	ENSG00000182916	0.0744266	0.00224578	0.0399627	0.102584	0.00252205	0.0422429
AOD	braaksc	ENSG00000259804	-0.0743902	0.002257	0.0400576	-0.103467	0.00231262	0.0404606
AOD	braaksc	ENSG00000186960	-0.0743841	0.00225887	0.0400576	-0.103935	0.00220817	0.0399746
AOD	braaksc	ENSG00000196104	0.0743781	0.00226074	0.0400576	0.103716	0.00225658	0.0402718
AOD	braaksc	ENSG00000161243	-0.0743781	0.00226074	0.0400576	-0.102983	0.00242528	0.0413054
AOD	braaksc	ENSG00000182473	-0.0743659	0.0022645	0.0400576	-0.10372	0.00225573	0.0402718
AOD	braaksc	ENSG00000251432	-0.0743659	0.0022645	0.0400576	-0.103531	0.00229816	0.0404606
AOD	braaksc	ENSG00000166510	0.0743599	0.00226638	0.0400576	0.103577	0.00228778	0.0404606
AOD	braaksc	ENSG00000170348	0.0743356	0.00227391	0.0401521	0.105202	0.0019469	0.0377623
AOD	braaksc	ENSG00000256304	-0.0743113	0.00228147	0.0402468	-0.102896	0.00244601	0.0414053
AOD	braaksc	ENSG00000115694	-0.074281	0.00229095	0.0403699	-0.103851	0.00222676	0.0401144
AOD	braaksc	ENSG00000145214	-0.074275	0.00229285	0.0403699	-0.103452	0.00231607	0.0404606
AOD	braaksc	ENSG00000179163	0.0742507	0.00230046	0.0404652	0.102867	0.00245305	0.0414423
AOD	braaksc	ENSG00000099326	-0.0742325	0.00230619	0.040473	-0.104604	0.0020666	0.0388842
AOD	braaksc	ENSG00000181016	-0.0742264	0.0023081	0.040473	-0.103148	0.00238643	0.0410725
AOD	braaksc	ENSG00000185973	0.0742204	0.00231001	0.040473	0.103093	0.00239927	0.0411498
AOD	braaksc	ENSG00000111785	-0.0742204	0.00231001	0.040473	-0.103004	0.00242024	0.0412902
AOD	braaksc	ENSG00000182899	0.0742143	0.00231193	0.040473	0.103447	0.00231714	0.0404606
AOD	braaksc	ENSG00000139687	0.0741537	0.00233115	0.0407319	0.103523	0.00229994	0.0404606
AOD	braaksc	ENSG00000147677	0.0741537	0.00233115	0.0407319	0.103403	0.00232735	0.0404606
AOD	braaksc	ENSG00000102393	0.0741415	0.00233501	0.0407606	0.103462	0.00231388	0.0404606
AOD	braaksc	ENSG00000105613	-0.074093	0.00235052	0.0409338	-0.1034	0.00232796	0.0404606
AOD	braaksc	ENSG00000123095	0.0740869	0.00235246	0.0409338	0.101537	0.0027925	0.044305
AOD	braaksc	ENSG00000176531	-0.0740869	0.00235246	0.0409338	-0.102038	0.00265997	0.0434587
AOD	braaksc	ENSG00000085449	0.0740809	0.00235441	0.0409338	0.10305	0.00240948	0.041199
AOD	braaksc	ENSG00000006047	-0.0740688	0.00235831	0.0409338	-0.103603	0.00228192	0.0404491
AOD	braaksc	ENSG00000147588	0.0740688	0.00235831	0.0409338	0.102559	0.00252819	0.0422454
AOD	braaksc	ENSG00000119414	0.0740506	0.00236416	0.0409967	0.102041	0.00265921	0.0434587
AOD	braaksc	ENSG00000143753	0.0740324	0.00237004	0.041055	0.103698	0.00226048	0.0402718
AOD	braaksc	ENSG00000136810	0.0740263	0.00237199	0.041055	0.103395	0.00232913	0.0404606
AOD	braaksc	ENSG00000100368	0.0739778	0.00238773	0.0411537	0.103402	0.00232739	0.0404606
AOD	braaksc	ENSG00000104412	0.0739778	0.00238773	0.0411537	0.103758	0.00224728	0.0402232
AOD	braaksc	ENSG00000153822	0.0739717	0.0023897	0.0411537	0.10205	0.00265678	0.0434587
AOD	braaksc	ENSG00000119522	-0.0739717	0.0023897	0.0411537	-0.103203	0.00237343	0.0409255
AOD	braaksc	ENSG00000010278	0.0739657	0.00239167	0.0411537	0.101802	0.00272174	0.0436906
AOD	braaksc	ENSG00000125827	0.0739657	0.00239167	0.0411537	0.104355	0.00211833	0.0391899
AOD	braaksc	ENSG00000142303	-0.0739596	0.00239365	0.0411537	-0.102914	0.00244188	0.0414053
AOD	braaksc	ENSG00000118160	-0.0739535	0.00239563	0.0411537	-0.102007	0.00266783	0.0435381
AOD	braaksc	ENSG00000168385	0.0739232	0.00240554	0.0412597	0.101728	0.00274126	0.0438505
AOD	braaksc	ENSG00000196700	-0.0739111	0.00240951	0.0412597	-0.102682	0.00249797	0.0420081
AOD	braaksc	ENSG00000076770	0.073905	0.0024115	0.0412597	0.101759	0.00273308	0.0437579
AOD	braaksc	ENSG00000126581	0.0738929	0.00241549	0.0412597	0.102886	0.0024486	0.0414053
AOD	braaksc	ENSG00000172985	-0.0738747	0.00242148	0.0412597	-0.103225	0.00236843	0.0408777
AOD	braaksc	ENSG00000164342	0.0738747	0.00242148	0.0412597	0.103443	0.00231808	0.0404606
AOD	braaksc	ENSG00000011132	-0.0738686	0.00242347	0.0412597	-0.102758	0.00247931	0.0417685
AOD	braaksc	ENSG00000109758	-0.0738565	0.00242748	0.0412597	-0.102953	0.00243236	0.0413592
AOD	braaksc	ENSG00000109787	0.0738565	0.00242748	0.0412597	0.102976	0.00242695	0.0413054
AOD	braaksc	ENSG00000269696	-0.0738504	0.00242948	0.0412597	-0.10342	0.00232333	0.0404606
AOD	braaksc	ENSG00000196126	0.0738444	0.00243148	0.0412597	0.101952	0.00268218	0.043589
AOD	braaksc	ENSG00000245573	0.0738383	0.00243349	0.0412597	0.10328	0.00235555	0.0407703
AOD	braaksc	ENSG00000103966	0.0738322	0.0024355	0.0412597	0.103087	0.00240068	0.0411498
AOD	braaksc	ENSG00000255529	0.0738322	0.0024355	0.0412597	0.103624	0.00227703	0.0404014
AOD	braaksc	ENSG00000204764	-0.0738322	0.0024355	0.0412597	-0.102443	0.00255705	0.0424956
AOD	braaksc	ENSG00000133983	0.073814	0.00244153	0.0413158	0.103125	0.00239167	0.0411242
AOD	braaksc	ENSG00000139684	0.073808	0.00244354	0.0413158	0.102627	0.00251126	0.0421158
AOD	braaksc	ENSG00000121104	-0.0738019	0.00244556	0.0413158	-0.103386	0.00233104	0.0404606
AOD	braaksc	ENSG00000165548	-0.0737898	0.0024496	0.0413459	-0.102147	0.00263193	0.0432256
AOD	braaksc	ENSG00000103995	-0.0737776	0.00245364	0.0413761	-0.102749	0.00248146	0.0417685
AOD	braaksc	ENSG00000128694	0.0737655	0.00245768	0.0414025	0.102368	0.00257561	0.0427267
AOD	braaksc	ENSG00000120451	0.0737595	0.00245971	0.0414025	0.10302	0.00241642	0.0412791
AOD	braaksc	ENSG00000102977	-0.0737049	0.00247801	0.0416724	-0.103998	0.0021946	0.0398237
AOD	braaksc	ENSG00000213551	-0.0736867	0.00248414	0.0417372	-0.101651	0.00276189	0.0440272
AOD	braaksc	ENSG00000172465	0.0736685	0.00249029	0.0417947	0.101965	0.00267875	0.043589
AOD	braaksc	ENSG00000167851	0.0736624	0.00249234	0.0417947	0.101623	0.00276937	0.0441081
AOD	braaksc	ENSG00000112234	0.0736564	0.00249439	0.0417947	0.103479	0.00230997	0.0404606
AOD	braaksc	ENSG00000132879	-0.0736442	0.0024985	0.0418108	-0.102158	0.0026289	0.0432256
AOD	braaksc	ENSG00000145604	-0.0736382	0.00250055	0.0418108	-0.103089	0.00240023	0.0411498
AOD	braaksc	ENSG00000159263	0.0736321	0.00250261	0.0418108	0.102397	0.00256839	0.0426454
AOD	braaksc	ENSG00000196511	0.07362	0.00250673	0.0418108	0.102232	0.00261006	0.0431036
AOD	braaksc	ENSG00000118217	0.07362	0.00250673	0.0418108	0.101419	0.00282445	0.0444341
AOD	braaksc	ENSG00000103381	0.0735775	0.00252121	0.0420105	0.102891	0.0024474	0.0414053
AOD	braaksc	ENSG00000101843	0.0735714	0.00252328	0.0420105	0.102808	0.00246733	0.0416452
AOD	braaksc	ENSG00000185122	-0.0735351	0.00253576	0.0421799	-0.101885	0.00269968	0.0436906
AOD	braaksc	ENSG00000174915	-0.0735169	0.00254202	0.0422076	-0.103317	0.00234707	0.0406619
AOD	braaksc	ENSG00000161647	-0.0735169	0.00254202	0.0422076	-0.101506	0.00280085	0.0443052
AOD	braaksc	ENSG00000187866	0.0734987	0.00254829	0.0422735	0.104689	0.00204917	0.0386753
AOD	braaksc	ENSG00000147065	0.073438	0.0025693	0.0425837	0.10215	0.00263113	0.0432256
AOD	braaksc	ENSG00000014164	-0.0734138	0.00257775	0.0426818	-0.10392	0.00221162	0.0399746
AOD	braaksc	ENSG00000166823	-0.0734077	0.00257987	0.0426818	-0.0997823	0.00330574	0.0487996
AOD	braaksc	ENSG00000230124	-0.0733895	0.00258623	0.0427417	-0.0994153	0.00342338	0.0496171
AOD	braaksc	ENSG00000166562	0.0733834	0.00258835	0.0427417	0.10326	0.00236029	0.040814
AOD	braaksc	ENSG00000163913	-0.0733774	0.00259048	0.0427417	-0.101472	0.00281009	0.0443381
AOD	braaksc	ENSG00000132467	0.0733592	0.00259686	0.0428052	0.102889	0.0024478	0.0414053
AOD	braaksc	ENSG00000137802	-0.0733531	0.00259899	0.0428052	-0.10246	0.00255277	0.0424827
AOD	braaksc	ENSG00000173137	-0.073341	0.00260326	0.0428371	-0.103075	0.00240352	0.0411498
AOD	braaksc	ENSG00000124733	0.0733228	0.00260967	0.0429042	0.102001	0.00266957	0.0435381
AOD	braaksc	ENSG00000110696	0.0733046	0.00261609	0.0429713	0.102757	0.00247952	0.0417685
AOD	braaksc	ENSG00000001084	0.0732621	0.00263114	0.0431736	0.102538	0.00253342	0.0422888
AOD	braaksc	ENSG00000118197	0.0732561	0.0026333	0.0431736	0.102184	0.00262241	0.0432256
AOD	braaksc	ENSG00000184060	0.07325	0.00263546	0.0431736	0.101061	0.00292407	0.0453767
AOD	braaksc	ENSG00000117010	0.0732258	0.00264411	0.0432766	0.102139	0.00263393	0.0432256
AOD	braaksc	ENSG00000164929	0.0732015	0.00265278	0.0433707	0.101097	0.00291373	0.0452688
AOD	braaksc	ENSG00000058453	-0.0731954	0.00265495	0.0433707	-0.102295	0.00259404	0.0429163
AOD	braaksc	ENSG00000128872	0.0731833	0.0026593	0.0433707	0.100901	0.00296959	0.0458265
AOD	braaksc	ENSG00000156219	-0.0731833	0.0026593	0.0433707	-0.104695	0.002048	0.0386753
AOD	braaksc	ENSG00000135469	0.073159	0.00266802	0.0434655	0.102909	0.00244303	0.0414053
AOD	braaksc	ENSG00000123560	0.073153	0.00267021	0.0434655	0.101413	0.00282613	0.0444341
AOD	braaksc	ENSG00000099219	0.0731469	0.00267239	0.0434655	0.101803	0.00272124	0.0436906
AOD	braaksc	ENSG00000113013	0.0731408	0.00267458	0.0434655	0.102511	0.00254011	0.042329
AOD	braaksc	ENSG00000257218	0.0731287	0.00267896	0.0434982	0.10227	0.00260056	0.0429854
AOD	braaksc	ENSG00000171056	0.0731166	0.00268335	0.0435309	0.101127	0.00290544	0.0451782
AOD	braaksc	ENSG00000079102	-0.0730681	0.00270096	0.0437779	-0.101803	0.00272131	0.0436906
AOD	braaksc	ENSG00000008838	-0.0730438	0.0027098	0.0438797	-0.101254	0.00286996	0.0448162
AOD	braaksc	ENSG00000129562	0.0730377	0.00271202	0.0438797	0.102649	0.00250587	0.0420638
AOD	braaksc	ENSG00000137575	0.0730196	0.00271867	0.0439487	0.101771	0.00272977	0.0437429
AOD	braaksc	ENSG00000260249	-0.0730074	0.00272312	0.0439818	-0.10233	0.00258525	0.0428093
AOD	braaksc	ENSG00000171790	-0.0729832	0.00273203	0.0440763	-0.100794	0.00300037	0.0461463
AOD	braaksc	ENSG00000062524	-0.0729771	0.00273426	0.0440763	-0.101325	0.00285027	0.0446527
AOD	braaksc	ENSG00000166676	-0.072965	0.00273873	0.0440763	-0.1015	0.00280239	0.0443052
AOD	braaksc	ENSG00000147592	0.072965	0.00273873	0.0440763	0.102999	0.00242156	0.0412902
AOD	braaksc	ENSG00000111331	0.0729589	0.00274097	0.0440763	0.103423	0.00232271	0.0404606
AOD	braaksc	ENSG00000116016	0.0729407	0.00274769	0.0441431	0.101849	0.00270917	0.0436906
AOD	braaksc	ENSG00000162650	-0.0729346	0.00274993	0.0441431	-0.101676	0.002755	0.0439556
AOD	braaksc	ENSG00000262944	0.0729225	0.00275442	0.0441766	0.102049	0.00265701	0.0434587
AOD	braaksc	ENSG00000110080	-0.0729104	0.00275892	0.0442102	-0.101956	0.00268107	0.043589
AOD	braaksc	ENSG00000213625	0.0728983	0.00276343	0.0442438	0.10186	0.00270625	0.0436906
AOD	braaksc	ENSG00000169504	0.0728801	0.0027702	0.0443135	0.0999513	0.00325283	0.0482901
AOD	braaksc	ENSG00000154133	0.0728619	0.00277698	0.0443448	0.100889	0.00297293	0.0458396
AOD	braaksc	ENSG00000104960	-0.0728619	0.00277698	0.0443448	-0.101055	0.00292562	0.0453767
AOD	braaksc	ENSG00000197471	0.0728376	0.00278606	0.0444125	0.101931	0.00268773	0.0436021
AOD	braaksc	ENSG00000254087	0.0728376	0.00278606	0.0444125	0.100257	0.00315895	0.0475768
AOD	braaksc	ENSG00000056487	-0.0728134	0.00279516	0.0445033	-0.102455	0.00255396	0.0424827
AOD	braaksc	ENSG00000239713	0.0728073	0.00279743	0.0445033	0.101422	0.00282365	0.0444341
AOD	braaksc	ENSG00000168116	0.0728012	0.00279972	0.0445033	0.101932	0.00268752	0.0436021
AOD	braaksc	ENSG00000135549	0.0727952	0.002802	0.0445033	0.101033	0.00293184	0.0454349
AOD	braaksc	ENSG00000124243	-0.072783	0.00280657	0.0445033	-0.100168	0.00318622	0.0478038
AOD	braaksc	ENSG00000111962	0.072777	0.00280885	0.0445033	0.10059	0.00305961	0.0467306
AOD	braaksc	ENSG00000175093	0.072777	0.00280885	0.0445033	0.100985	0.0029456	0.0456097
AOD	braaksc	ENSG00000140307	0.0727709	0.00281114	0.0445033	0.10157	0.00278363	0.044262
AOD	braaksc	ENSG00000188342	0.0727284	0.00282722	0.0447192	0.101912	0.00269276	0.043645
AOD	braaksc	ENSG00000074527	0.0727103	0.00283413	0.04479	0.101152	0.0028983	0.0451055
AOD	braaksc	ENSG00000121904	-0.0726557	0.00285496	0.0450417	-0.101234	0.00287554	0.0448273
AOD	braaksc	ENSG00000220201	-0.0726557	0.00285496	0.0450417	-0.100497	0.00308727	0.0470094
AOD	braaksc	ENSG00000101098	-0.0726253	0.0028666	0.0451844	-0.101245	0.0028726	0.0448193
AOD	braaksc	ENSG00000138768	0.0726193	0.00286893	0.0451844	0.101842	0.00271119	0.0436906
AOD	braaksc	ENSG00000225828	-0.0726071	0.0028736	0.0452153	-0.101696	0.0027498	0.0439489
AOD	braaksc	ENSG00000143199	-0.0726011	0.00287594	0.0452153	-0.0993295	0.00345145	0.0496171
AOD	braaksc	ENSG00000156467	0.072595	0.00287827	0.0452153	0.100904	0.00296871	0.0458265
AOD	braaksc	ENSG00000095209	0.0725647	0.00289	0.0453587	0.102039	0.00265968	0.0434587
AOD	braaksc	ENSG00000260011	-0.0725586	0.00289235	0.0453587	-0.102153	0.00263035	0.0432256
AOD	braaksc	ENSG00000241889	-0.0725404	0.0028994	0.0454306	-0.100429	0.00310723	0.0471971
AOD	braaksc	ENSG00000075399	-0.0725283	0.00290412	0.0454657	-0.102335	0.00258392	0.0428093
AOD	braaksc	ENSG00000091140	0.0725162	0.00290884	0.0454922	0.10253	0.00253539	0.0422888
AOD	braaksc	ENSG00000204092	-0.0725101	0.0029112	0.0454922	-0.0997128	0.00332773	0.0489916
AOD	braaksc	ENSG00000013275	0.072504	0.00291357	0.0454922	0.101424	0.00282324	0.0444341
AOD	braaksc	ENSG00000143106	0.0724919	0.0029183	0.0454922	0.101683	0.00275321	0.0439556
AOD	braaksc	ENSG00000128604	0.0724859	0.00292068	0.0454922	0.100553	0.00307069	0.0467968
AOD	braaksc	ENSG00000182004	0.0724859	0.00292068	0.0454922	0.10085	0.00298414	0.0459352
AOD	braaksc	ENSG00000113558	0.0724677	0.0029278	0.0455645	0.100011	0.00323442	0.0481557
AOD	braaksc	ENSG00000092445	-0.0724495	0.00293493	0.0456369	-0.0996574	0.00334537	0.0489916
AOD	braaksc	ENSG00000174226	-0.0724373	0.0029397	0.0456723	-0.0995976	0.00336449	0.049114
AOD	braaksc	ENSG00000001460	-0.0724131	0.00294926	0.0457434	-0.0998618	0.00328077	0.0485871
AOD	braaksc	ENSG00000132005	-0.0724131	0.00294926	0.0457434	-0.100277	0.00315291	0.047576
AOD	braaksc	ENSG00000100220	0.0723706	0.00296605	0.0459248	0.101564	0.00278507	0.044262
AOD	braaksc	ENSG00000010270	0.0723646	0.00296845	0.0459248	0.100576	0.0030638	0.0467306
AOD	braaksc	ENSG00000099901	0.0723646	0.00296845	0.0459248	0.101471	0.00281036	0.0443381
AOD	braaksc	ENSG00000198598	-0.0723464	0.00297568	0.045995	-0.101778	0.00272792	0.0437429
AOD	braaksc	ENSG00000159399	0.0723403	0.0029781	0.045995	0.101505	0.00280117	0.0443052
AOD	braaksc	ENSG00000196381	-0.0723342	0.00298051	0.045995	-0.100365	0.00312664	0.0472962
AOD	braaksc	ENSG00000114850	0.07231	0.00299019	0.0460669	0.101961	0.0026798	0.043589
AOD	braaksc	ENSG00000121350	0.07231	0.00299019	0.0460669	0.103781	0.00224222	0.040211
AOD	braaksc	ENSG00000103043	-0.0722978	0.00299504	0.046103	-0.101327	0.00284981	0.0446527
AOD	braaksc	ENSG00000126351	-0.0722857	0.00299989	0.0461378	-0.100221	0.00317007	0.0476783
AOD	braaksc	ENSG00000267838	-0.0722797	0.00300232	0.0461378	-0.10122	0.0028795	0.0448509
AOD	braaksc	ENSG00000225180	-0.0722554	0.00301206	0.0462078	-0.100582	0.00306201	0.0467306
AOD	braaksc	ENSG00000248863	-0.0722493	0.0030145	0.0462078	-0.100251	0.00316073	0.0475768
AOD	braaksc	ENSG00000165476	0.0722493	0.0030145	0.0462078	0.100035	0.0032269	0.0481557
AOD	braaksc	ENSG00000177465	0.0722433	0.00301695	0.0462078	0.10156	0.00278626	0.044262
AOD	braaksc	ENSG00000153113	0.0722311	0.00302183	0.0462441	0.100022	0.00323096	0.0481557
AOD	braaksc	ENSG00000198168	0.072219	0.00302673	0.0462805	0.101842	0.00271104	0.0436906
AOD	braaksc	ENSG00000177051	-0.0722069	0.00303163	0.0463169	-0.102667	0.00250156	0.0420299
AOD	braaksc	ENSG00000227372	-0.0721887	0.003039	0.0463407	-0.10058	0.00306268	0.0467306
AOD	braaksc	ENSG00000103264	-0.0721887	0.003039	0.0463407	-0.100738	0.00301657	0.0463568
AOD	braaksc	ENSG00000153012	0.0721766	0.00304392	0.0463407	0.101836	0.00271271	0.0436906
AOD	braaksc	ENSG00000164244	0.0721584	0.00305132	0.0463407	0.101874	0.00270255	0.0436906
AOD	braaksc	ENSG00000178996	0.0721523	0.00305379	0.0463407	0.0994245	0.0034204	0.0496148
AOD	braaksc	ENSG00000197894	0.0721462	0.00305626	0.0463407	0.0999428	0.00325548	0.0482905
AOD	braaksc	ENSG00000248015	-0.0721402	0.00305873	0.0463407	-0.0996366	0.003352	0.0490096
AOD	braaksc	ENSG00000021488	-0.0721341	0.00306121	0.0463407	-0.0996416	0.00335041	0.0490096
AOD	braaksc	ENSG00000104866	-0.072128	0.00306368	0.0463407	-0.101496	0.00280346	0.0443052
AOD	braaksc	ENSG00000204136	0.0721159	0.00306864	0.0463407	0.100173	0.00318443	0.0478038
AOD	braaksc	ENSG00000073737	0.0721098	0.00307112	0.0463407	0.101318	0.00285219	0.0446527
AOD	braaksc	ENSG00000162511	0.0721098	0.00307112	0.0463407	0.100018	0.00323229	0.0481557
AOD	braaksc	ENSG00000227388	-0.0721098	0.00307112	0.0463407	-0.100147	0.00319242	0.0478577
AOD	braaksc	ENSG00000109472	0.0721098	0.00307112	0.0463407	0.100584	0.00306148	0.0467306
AOD	braaksc	ENSG00000116752	0.0721038	0.0030736	0.0463407	0.10135	0.00284344	0.0446298
AOD	braaksc	ENSG00000174327	-0.0720977	0.00307609	0.0463407	-0.101532	0.00279379	0.044305
AOD	braaksc	ENSG00000232611	-0.0720856	0.00308107	0.0463776	-0.101292	0.0028595	0.044729
AOD	braaksc	ENSG00000265770	-0.0720189	0.00310856	0.0467532	-0.101377	0.00283607	0.0445523
AOD	braaksc	ENSG00000164405	0.0719704	0.0031287	0.0470153	0.101269	0.00286593	0.0447914
AOD	braaksc	ENSG00000149716	-0.0719582	0.00313376	0.0470153	-0.100346	0.00313223	0.0473029
AOD	braaksc	ENSG00000176884	-0.0719461	0.00313882	0.0470153	-0.102573	0.00252476	0.0422429
AOD	braaksc	ENSG00000153147	0.0719461	0.00313882	0.0470153	0.0997413	0.00331871	0.0489451
AOD	braaksc	ENSG00000006128	0.07194	0.00314135	0.0470153	0.10181	0.00271952	0.0436906
AOD	braaksc	ENSG00000114554	-0.07194	0.00314135	0.0470153	-0.100417	0.00311093	0.0472141
AOD	braaksc	ENSG00000104969	-0.0719279	0.00314642	0.0470529	-0.100576	0.00306376	0.0467306
AOD	braaksc	ENSG00000144580	-0.0719036	0.00315659	0.0471665	-0.099277	0.00346872	0.0496171
AOD	braaksc	ENSG00000115520	0.0718794	0.00316679	0.0472804	0.0993099	0.00345789	0.0496171
AOD	braaksc	ENSG00000065615	0.0718673	0.0031719	0.0473182	0.100404	0.00311475	0.0472332
AOD	braaksc	ENSG00000138293	0.0718309	0.00318727	0.0475083	0.0998409	0.00328732	0.0486449
AOD	braaksc	ENSG00000155975	0.0718248	0.00318984	0.0475083	0.100631	0.00304774	0.0467306
AOD	braaksc	ENSG00000124019	0.0718187	0.00319241	0.0475083	0.100438	0.00310461	0.0471963
AOD	braaksc	ENSG00000228058	0.0718127	0.00319498	0.0475083	0.0994644	0.00340745	0.0495443
AOD	braaksc	ENSG00000125149	-0.0717763	0.00321046	0.0476226	-0.0992346	0.00348271	0.0496171
AOD	braaksc	ENSG00000169813	0.0717763	0.00321046	0.0476226	0.0996724	0.0033406	0.0489916
AOD	braaksc	ENSG00000155659	0.0717702	0.00321305	0.0476226	0.0997948	0.0033018	0.0487806
AOD	braaksc	ENSG00000104112	0.0717702	0.00321305	0.0476226	0.100953	0.00295461	0.0456721
AOD	braaksc	ENSG00000156384	0.0717035	0.00324162	0.0479686	0.100012	0.00323416	0.0481557
AOD	braaksc	ENSG00000170775	0.0716853	0.00324945	0.0480071	0.0997343	0.00332093	0.0489451
AOD	braaksc	ENSG00000149089	0.0716792	0.00325206	0.0480071	0.100637	0.00304579	0.0467306
AOD	braaksc	ENSG00000138119	0.0716792	0.00325206	0.0480071	0.099264	0.00347299	0.0496171
AOD	braaksc	ENSG00000111664	-0.0716489	0.00326516	0.0481618	-0.1022	0.00261825	0.0432
AOD	braaksc	ENSG00000150093	0.0716368	0.00327042	0.0482006	0.100098	0.00320756	0.0480453
AOD	braaksc	ENSG00000128609	0.0716125	0.00328095	0.0483171	0.100396	0.00311735	0.0472335
AOD	braaksc	ENSG00000168497	0.0715883	0.00329151	0.048395	0.0999659	0.00324828	0.0482617
AOD	braaksc	ENSG00000167325	0.0715761	0.0032968	0.048434	0.100488	0.00308976	0.0470094
AOD	braaksc	ENSG00000130475	-0.0715701	0.00329945	0.0484342	-0.0999842	0.00324262	0.0482166
AOD	braaksc	ENSG00000161013	-0.071564	0.00330211	0.0484344	-0.100858	0.00298182	0.0459352
AOD	braaksc	ENSG00000251990	-0.0715579	0.00330476	0.0484346	-0.0996859	0.0033363	0.0489916
AOD	braaksc	ENSG00000141013	-0.0715458	0.00331007	0.0484738	-0.0992419	0.00348031	0.0496171
AOD	braaksc	ENSG00000166265	0.0715155	0.00332338	0.04863	0.100611	0.00305364	0.0467306
AOD	braaksc	ENSG00000257122	-0.0715094	0.00332605	0.0486303	-0.0992629	0.00347335	0.0496171
AOD	braaksc	ENSG00000164880	-0.0714912	0.00333407	0.0486314	-0.100051	0.00322206	0.0481557
AOD	braaksc	ENSG00000231615	-0.0714912	0.00333407	0.0486314	-0.0992479	0.00347833	0.0496171
AOD	braaksc	ENSG00000131979	0.0714912	0.00333407	0.0486314	0.100955	0.00295396	0.0456721
AOD	braaksc	ENSG00000155189	0.0714791	0.00333943	0.0486708	0.0995418	0.00338241	0.0493365
AOD	braaksc	ENSG00000160298	-0.0714609	0.00334747	0.0487494	-0.0996574	0.00334538	0.0489916
AOD	braaksc	ENSG00000010072	0.0714306	0.00336092	0.0488678	0.0998668	0.00327919	0.0485871
AOD	braaksc	ENSG00000172115	0.0714124	0.00336902	0.048908	0.100378	0.00312256	0.0472734
AOD	braaksc	ENSG00000117395	0.0713881	0.00337984	0.048949	0.100185	0.00318087	0.0478016
AOD	braaksc	ENSG00000144535	-0.0713639	0.00339069	0.0490675	-0.0994431	0.00341436	0.0495662
AOD	braaksc	ENSG00000124767	0.0713578	0.00339341	0.0490681	0.0994845	0.00340094	0.0495281
AOD	braaksc	ENSG00000136051	0.0713457	0.00339885	0.0491082	0.0991592	0.00350774	0.0498963
AOD	braaksc	ENSG00000110324	0.0713336	0.0034043	0.0491096	0.100014	0.00323325	0.0481557
AOD	braaksc	ENSG00000184743	0.0712426	0.00344542	0.0494697	0.0992359	0.00348228	0.0496171
AOD	braaksc	ENSG00000127952	-0.0712426	0.00344542	0.0494697	-0.0998109	0.00329675	0.0487452
AOD	braaksc	ENSG00000156858	-0.0712365	0.00344818	0.0494706	-0.0996864	0.00333612	0.0489916
AOD	braaksc	ENSG00000228006	-0.0712305	0.00345094	0.0494716	-0.0992451	0.00347923	0.0496171
AOD	braaksc	ENSG00000262089	-0.0711819	0.00347309	0.0496341	-0.100252	0.00316066	0.0475768
AOD	braaksc	ENSG00000129083	0.0711577	0.00348422	0.0496771	0.100006	0.0032359	0.0481557
AOD	braaksc	ENSG00000128340	0.0711395	0.00349258	0.0497578	0.0995133	0.0033916	0.0494313
AOD	braaksc	ENSG00000188729	0.0711274	0.00349817	0.0497987	0.0993401	0.00344798	0.0496171
AOD	braaksc	ENSG00000106025	0.0710849	0.00351778	0.0500042	0.0991147	0.00352258	0.0499912
AOD	braaksc	ENSG00000198015	0.0710667	0.00352622	0.0500042	0.0992545	0.00347614	0.0496171
AOD	braaksc	ENSG00000179010	0.0710667	0.00352622	0.0500042	0.0993315	0.00345078	0.0496171
AOD	braaksc	ENSG00000186666	0.0709515	0.00358008	0.0505728	0.0991352	0.00351573	0.0499698
AOD	braaksc	ENSG00000078808	-0.0709333	0.00358866	0.0506176	-0.0996776	0.00333894	0.0489916
AOD	braaksc	ENSG00000155465	0.0708848	0.00361161	0.0508227	0.0994505	0.00341194	0.0495662
AOD	braaksc	ENSG00000236066	-0.0708544	0.00362602	0.0508875	-0.0991274	0.00351835	0.0499698
AOD	braaksc	ENSG00000111057	0.0708302	0.00363759	0.0508875	0.0992566	0.00347545	0.0496171
AOD	braaksc	ENSG00000261659	-0.0707999	0.0036521	0.0508875	-0.0992156	0.00348899	0.049668
AOD	braaksc	ENSG00000074603	0.0707999	0.0036521	0.0508875	0.0992586	0.00347478	0.0496171
AOD	braaksc	ENSG00000244365	-0.0707089	0.00369594	0.0513038	-0.100355	0.00312942	0.0472993
AOD	braaksc	ENSG00000250742	0.0707028	0.00369888	0.0513038	0.0993651	0.00343977	0.0496171
AOD	braaksc	ENSG00000214530	-0.0706664	0.00371656	0.0513165	-0.0996052	0.00336204	0.049114
AOD	braaksc	ENSG00000163527	0.070624	0.00373729	0.0513709	0.09926	0.00347432	0.0496171
AOD	braaksc	ENSG00000113273	0.0705997	0.00374918	0.0514958	0.0993487	0.00344516	0.0496171
AOD	braaksc	ENSG00000169507	-0.0705694	0.00376409	0.051662	-0.0993003	0.00346104	0.0496171
AOD	braaksc	ENSG00000178028	-0.0705633	0.00376708	0.0516644	-0.099268	0.00347167	0.0496171
AOD	braaksc	ENSG00000133835	0.0704906	0.00380311	0.0518873	0.0993596	0.00344159	0.0496171
AOD	braaksc	ENSG00000175470	-0.0702237	0.00393793	0.0526319	-0.09925	0.00347761	0.0496171
AOD	braaksc	ENSG00000225914	-0.0699932	0.00405785	0.0533799	-0.0994681	0.00340624	0.0495443
AOD	braaksc	ENSG00000213626	0.0692352	0.00447605	0.0555827	0.0996572	0.00334543	0.0489916
AOD	cogdx	ENSG00000184254	0.138346	1.83274e-08	0.000111506	0.193489	1.29549e-08	0.000100044
AOD	cogdx	ENSG00000131724	0.137434	2.27077e-08	0.000111506	0.190419	2.20971e-08	0.000100044
AOD	cogdx	ENSG00000127951	0.135773	3.34301e-08	0.000111506	0.189017	2.81165e-08	0.000100044
AOD	cogdx	ENSG00000147684	0.135742	3.36744e-08	0.000111506	0.189297	2.68011e-08	0.000100044
AOD	cogdx	ENSG00000204252	0.135333	3.70126e-08	0.000111506	0.186297	4.46443e-08	0.000102481
AOD	cogdx	ENSG00000078596	0.134553	4.42932e-08	0.000111506	0.187229	3.81347e-08	0.000100044
AOD	cogdx	ENSG00000165457	0.134414	4.57224e-08	0.000111506	0.187642	3.55537e-08	0.000100044
AOD	cogdx	ENSG00000197629	0.13415	4.85761e-08	0.000111506	0.187555	3.60805e-08	0.000100044
AOD	cogdx	ENSG00000231389	0.131307	9.25347e-08	0.000188812	0.181289	1.02739e-07	0.000209633
AOD	cogdx	ENSG00000171659	0.13064	1.0743e-07	0.000197284	0.180593	1.15146e-07	0.000211453
AOD	cogdx	ENSG00000151650	0.12881	1.61242e-07	0.000269187	0.178159	1.70953e-07	0.000270069
AOD	cogdx	ENSG00000163131	0.127703	2.05593e-07	0.000314625	0.177962	1.76477e-07	0.000270069
AOD	cogdx	ENSG00000170891	0.125382	3.40007e-07	0.000480299	0.172997	3.88374e-07	0.000548623
AOD	cogdx	ENSG00000171860	0.124023	4.5461e-07	0.000596319	0.170581	5.65506e-07	0.000603802
AOD	cogdx	ENSG00000120903	-0.123671	4.89932e-07	0.000599807	-0.170206	5.99188e-07	0.000603802
AOD	cogdx	ENSG00000090975	-0.123023	5.61928e-07	0.000644952	-0.17212	4.45416e-07	0.000584258
AOD	cogdx	ENSG00000166710	0.122684	6.03645e-07	0.000651905	0.170096	6.09459e-07	0.000603802
AOD	cogdx	ENSG00000234745	0.122413	6.38984e-07	0.000651905	0.169601	6.57594e-07	0.000603802
AOD	cogdx	ENSG00000188981	-0.122105	6.81685e-07	0.000657211	-0.171041	5.26697e-07	0.000603802
AOD	cogdx	ENSG00000087253	0.121658	7.4847e-07	0.000657211	0.168219	8.12452e-07	0.0006246
AOD	cogdx	ENSG00000066294	0.121589	7.59365e-07	0.000657211	0.167654	8.8529e-07	0.000650299
AOD	cogdx	ENSG00000204287	0.121331	8.01337e-07	0.000657211	0.167326	9.3045e-07	0.000657184
AOD	cogdx	ENSG00000165168	0.12118	8.26933e-07	0.000657211	0.168417	7.88334e-07	0.0006246
AOD	cogdx	ENSG00000168329	0.120998	8.58913e-07	0.000657211	0.169708	6.46962e-07	0.000603802
AOD	cogdx	ENSG00000100612	0.120746	9.04983e-07	0.000664765	0.168188	8.16293e-07	0.0006246
AOD	cogdx	ENSG00000223865	0.120356	9.81128e-07	0.000674293	0.167041	9.71502e-07	0.000660765
AOD	cogdx	ENSG00000072182	-0.120306	9.91391e-07	0.000674293	-0.168286	8.04149e-07	0.0006246
AOD	cogdx	ENSG00000115155	-0.119595	1.14787e-06	0.000752841	-0.165199	1.28186e-06	0.000811728
AOD	cogdx	ENSG00000165025	0.118211	1.52338e-06	0.000964665	0.165755	1.17927e-06	0.000773429
AOD	cogdx	ENSG00000204472	0.11762	1.71759e-06	0.00105139	0.162386	1.94568e-06	0.00110965
AOD	cogdx	ENSG00000132963	0.116972	1.95769e-06	0.00112077	0.162346	1.95731e-06	0.00110965
AOD	cogdx	ENSG00000196735	0.116834	2.01299e-06	0.00112077	0.161795	2.12221e-06	0.00111255
AOD	cogdx	ENSG00000140749	0.116771	2.03863e-06	0.00112077	0.162307	1.9684e-06	0.00110965
AOD	cogdx	ENSG00000019582	0.116683	2.07504e-06	0.00112077	0.162219	1.99403e-06	0.00110965
AOD	cogdx	ENSG00000090382	0.116425	2.18531e-06	0.00114502	0.160568	2.53862e-06	0.00116548
AOD	cogdx	ENSG00000104671	0.11623	2.2724e-06	0.00114502	0.16185	2.10502e-06	0.00111255
AOD	cogdx	ENSG00000107798	0.116155	2.307e-06	0.00114502	0.161608	2.18099e-06	0.00111255
AOD	cogdx	ENSG00000162692	0.11589	2.43212e-06	0.00117535	0.159869	2.80994e-06	0.00122861
AOD	cogdx	ENSG00000103245	-0.115708	2.52229e-06	0.00118767	-0.160898	2.41966e-06	0.00115158
AOD	cogdx	ENSG00000059377	0.115437	2.66191e-06	0.0012043	0.160889	2.42262e-06	0.00115158
AOD	cogdx	ENSG00000153071	0.115343	2.71234e-06	0.0012043	0.160825	2.44564e-06	0.00115158
AOD	cogdx	ENSG00000111348	0.115123	2.8336e-06	0.0012043	0.158128	3.61143e-06	0.00125891
AOD	cogdx	ENSG00000177519	-0.114934	2.94166e-06	0.0012043	-0.159005	3.1838e-06	0.00124398
AOD	cogdx	ENSG00000169413	0.11467	3.09961e-06	0.0012043	0.159338	3.03416e-06	0.0012398
AOD	cogdx	ENSG00000100362	0.114664	3.10347e-06	0.0012043	0.158649	3.35096e-06	0.00125891
AOD	cogdx	ENSG00000144843	0.114657	3.10733e-06	0.0012043	0.159018	3.17773e-06	0.00124398
AOD	cogdx	ENSG00000170835	-0.114657	3.10733e-06	0.0012043	-0.157562	3.91611e-06	0.00125891
AOD	cogdx	ENSG00000150687	0.114513	3.19746e-06	0.0012043	0.160033	2.74387e-06	0.00122861
AOD	cogdx	ENSG00000196664	0.114488	3.21339e-06	0.0012043	0.157044	4.21666e-06	0.00128733
AOD	cogdx	ENSG00000077420	0.11428	3.34773e-06	0.00121594	0.158081	3.63568e-06	0.00125891
AOD	cogdx	ENSG00000183283	0.114028	3.51779e-06	0.00121594	0.159469	2.97725e-06	0.0012398
AOD	cogdx	ENSG00000133561	0.113959	3.56599e-06	0.00121594	0.158467	3.43986e-06	0.00125891
AOD	cogdx	ENSG00000178162	-0.113865	3.63274e-06	0.00121594	-0.156718	4.41674e-06	0.00130821
AOD	cogdx	ENSG00000128708	0.113852	3.64173e-06	0.00121594	0.157469	3.96833e-06	0.00125891
AOD	cogdx	ENSG00000138161	-0.113852	3.64173e-06	0.00121594	-0.157214	4.11566e-06	0.00128102
AOD	cogdx	ENSG00000123728	0.113444	3.9458e-06	0.00128317	0.156304	4.68375e-06	0.00132541
AOD	cogdx	ENSG00000169599	0.113286	4.0691e-06	0.00128317	0.157998	3.6795e-06	0.00125891
AOD	cogdx	ENSG00000267127	-0.113249	4.09924e-06	0.00128317	-0.156429	4.60169e-06	0.00132541
AOD	cogdx	ENSG00000166851	-0.113129	4.1961e-06	0.00128317	-0.157456	3.97607e-06	0.00125891
AOD	cogdx	ENSG00000135047	0.113098	4.22195e-06	0.00128317	0.157552	3.92188e-06	0.00125891
AOD	cogdx	ENSG00000169895	0.112991	4.31099e-06	0.00128317	0.15933	3.03805e-06	0.0012398
AOD	cogdx	ENSG00000117448	0.112965	4.3322e-06	0.00128317	0.157467	3.96984e-06	0.00125891
AOD	cogdx	ENSG00000118855	0.11284	4.43976e-06	0.00129176	0.156945	4.27616e-06	0.00128733
AOD	cogdx	ENSG00000036530	-0.112752	4.51657e-06	0.00129176	-0.156284	4.69729e-06	0.00132541
AOD	cogdx	ENSG00000250067	-0.112689	4.57221e-06	0.00129176	-0.158268	3.53989e-06	0.00125891
AOD	cogdx	ENSG00000110079	0.112475	4.76635e-06	0.0013262	0.155809	5.02351e-06	0.00136705
AOD	cogdx	ENSG00000004975	-0.112154	5.07242e-06	0.0013903	-0.156185	4.76352e-06	0.00132541
AOD	cogdx	ENSG00000000971	0.111896	5.33204e-06	0.00143646	0.155338	5.3689e-06	0.00140849
AOD	cogdx	ENSG00000157303	0.111833	5.39727e-06	0.00143646	0.155755	5.06204e-06	0.00136705
AOD	cogdx	ENSG00000102241	0.111613	5.63163e-06	0.00147742	0.155569	5.19673e-06	0.00138308
AOD	cogdx	ENSG00000206561	-0.111525	5.72807e-06	0.00148155	-0.153954	6.51984e-06	0.00165808
AOD	cogdx	ENSG00000198771	0.111173	6.1299e-06	0.00156346	0.154991	5.63816e-06	0.0014583
AOD	cogdx	ENSG00000173391	0.110915	6.44105e-06	0.00162032	0.153502	6.94382e-06	0.00170022
AOD	cogdx	ENSG00000147912	-0.110569	6.88225e-06	0.00169527	-0.153317	7.12483e-06	0.00172158
AOD	cogdx	ENSG00000142892	0.110525	6.94043e-06	0.00169527	0.153876	6.59114e-06	0.00165808
AOD	cogdx	ENSG00000116701	0.110468	7.01593e-06	0.00169527	0.15352	6.92662e-06	0.00170022
AOD	cogdx	ENSG00000119013	0.110343	7.18653e-06	0.00171394	0.153097	7.34671e-06	0.00172296
AOD	cogdx	ENSG00000174004	0.110154	7.44989e-06	0.00175397	0.150891	9.96007e-06	0.00210238
AOD	cogdx	ENSG00000112799	0.110034	7.62143e-06	0.0017558	0.152919	7.53048e-06	0.00172862
AOD	cogdx	ENSG00000155066	-0.110015	7.64886e-06	0.0017558	-0.152712	7.74947e-06	0.0017355
AOD	cogdx	ENSG00000169313	0.1096	8.27671e-06	0.00187646	0.153045	7.39931e-06	0.00172296
AOD	cogdx	ENSG00000115053	0.109443	8.52716e-06	0.00190967	0.152768	7.68943e-06	0.0017355
AOD	cogdx	ENSG00000167088	0.109254	8.83726e-06	0.0019389	0.153033	7.41201e-06	0.00172296
AOD	cogdx	ENSG00000186818	0.109235	8.86885e-06	0.0019389	0.151984	8.57099e-06	0.00185174
AOD	cogdx	ENSG00000181631	0.109097	9.10388e-06	0.00196687	0.151737	8.86734e-06	0.00189349
AOD	cogdx	ENSG00000178761	-0.108927	9.40046e-06	0.00200733	-0.1501	1.10972e-05	0.00219128
AOD	cogdx	ENSG00000095303	0.108783	9.66036e-06	0.00203911	0.152184	8.33694e-06	0.00182423
AOD	cogdx	ENSG00000178695	0.108581	1.00334e-05	0.00207162	0.150417	1.06274e-05	0.00217185
AOD	cogdx	ENSG00000129437	-0.108537	1.01168e-05	0.00207162	-0.150406	1.0644e-05	0.00217185
AOD	cogdx	ENSG00000095970	0.108518	1.01528e-05	0.00207162	0.150313	1.07799e-05	0.00217541
AOD	cogdx	ENSG00000073605	-0.108254	1.06691e-05	0.00215305	-0.150006	1.12398e-05	0.00219582
AOD	cogdx	ENSG00000178425	0.10799	1.12105e-05	0.0022377	0.152178	8.34433e-06	0.00182423
AOD	cogdx	ENSG00000232503	-0.107789	1.16404e-05	0.00227407	-0.149637	1.18186e-05	0.00226081
AOD	cogdx	ENSG00000244509	0.107789	1.16404e-05	0.00227407	0.14919	1.25587e-05	0.00232958
AOD	cogdx	ENSG00000134516	0.107732	1.17641e-05	0.00227407	0.150172	1.09891e-05	0.00219128
AOD	cogdx	ENSG00000187720	0.107606	1.20436e-05	0.00230384	0.1505	1.05072e-05	0.00217185
AOD	cogdx	ENSG00000081237	0.107386	1.2548e-05	0.00237558	0.148573	1.36521e-05	0.00244992
AOD	cogdx	ENSG00000164258	0.107216	1.29508e-05	0.00241075	0.149689	1.17357e-05	0.00226081
AOD	cogdx	ENSG00000005022	0.107198	1.29963e-05	0.00241075	0.149443	1.21353e-05	0.00227401
AOD	cogdx	ENSG00000136250	0.107053	1.33503e-05	0.00243021	0.14947	1.20896e-05	0.00227401
AOD	cogdx	ENSG00000102024	0.107047	1.33659e-05	0.00243021	0.148911	1.30423e-05	0.0023951
AOD	cogdx	ENSG00000174600	0.106914	1.36975e-05	0.00243281	0.147954	1.48376e-05	0.0024557
AOD	cogdx	ENSG00000258875	-0.106908	1.37135e-05	0.00243281	-0.147917	1.4913e-05	0.0024557
AOD	cogdx	ENSG00000119537	0.106883	1.37776e-05	0.00243281	0.14795	1.48464e-05	0.0024557
AOD	cogdx	ENSG00000103978	0.106795	1.40043e-05	0.00244929	0.147926	1.48946e-05	0.0024557
AOD	cogdx	ENSG00000105717	-0.106587	1.45528e-05	0.00250406	-0.147902	1.49432e-05	0.0024557
AOD	cogdx	ENSG00000185252	-0.106556	1.46377e-05	0.00250406	-0.14831	1.4144e-05	0.0024557
AOD	cogdx	ENSG00000171522	0.106499	1.47916e-05	0.00250406	0.148806	1.32276e-05	0.00240506
AOD	cogdx	ENSG00000242574	0.10643	1.49819e-05	0.00250406	0.147311	1.61751e-05	0.00258813
AOD	cogdx	ENSG00000121933	0.106424	1.49993e-05	0.00250406	0.146066	1.90967e-05	0.00271854
AOD	cogdx	ENSG00000053524	0.106348	1.52097e-05	0.00251632	0.146597	1.77939e-05	0.00270109
AOD	cogdx	ENSG00000105520	-0.106135	1.58214e-05	0.00252388	-0.147045	1.6761e-05	0.00263076
AOD	cogdx	ENSG00000258702	-0.106116	1.58765e-05	0.00252388	-0.146928	1.70257e-05	0.00264171
AOD	cogdx	ENSG00000166863	-0.106109	1.58949e-05	0.00252388	-0.147256	1.62958e-05	0.00258813
AOD	cogdx	ENSG00000226976	0.106084	1.59687e-05	0.00252388	0.147231	1.63485e-05	0.00258813
AOD	cogdx	ENSG00000240692	-0.106078	1.59872e-05	0.00252388	-0.146887	1.71185e-05	0.00264171
AOD	cogdx	ENSG00000173083	0.106046	1.608e-05	0.00252388	0.147921	1.49037e-05	0.0024557
AOD	cogdx	ENSG00000163513	0.105638	1.73345e-05	0.00269772	0.147819	1.51108e-05	0.0024557
AOD	cogdx	ENSG00000242220	-0.105587	1.74952e-05	0.00269984	-0.146309	1.84896e-05	0.00271094
AOD	cogdx	ENSG00000256043	0.105493	1.78003e-05	0.00270697	0.146378	1.83214e-05	0.00271094
AOD	cogdx	ENSG00000163040	-0.105468	1.78825e-05	0.00270697	-0.148524	1.37411e-05	0.00244992
AOD	cogdx	ENSG00000196421	-0.105342	1.82991e-05	0.00270697	-0.146186	1.87947e-05	0.00271094
AOD	cogdx	ENSG00000138760	0.105323	1.83623e-05	0.00270697	0.147883	1.49812e-05	0.0024557
AOD	cogdx	ENSG00000005893	0.105304	1.84258e-05	0.00270697	0.146146	1.88957e-05	0.00271094
AOD	cogdx	ENSG00000175899	0.105304	1.84258e-05	0.00270697	0.148095	1.45595e-05	0.0024557
AOD	cogdx	ENSG00000185811	0.10516	1.89195e-05	0.00275744	0.146401	1.82654e-05	0.00271094
AOD	cogdx	ENSG00000131480	-0.10487	1.99449e-05	0.00286476	-0.146363	1.8357e-05	0.00271094
AOD	cogdx	ENSG00000160255	0.104864	1.99678e-05	0.00286476	0.145114	2.16626e-05	0.00299107
AOD	cogdx	ENSG00000110799	0.104675	2.06656e-05	0.00292594	0.146167	1.88426e-05	0.00271094
AOD	cogdx	ENSG00000143119	0.104663	2.0713e-05	0.00292594	0.145138	2.15921e-05	0.00299107
AOD	cogdx	ENSG00000165322	0.104304	2.21063e-05	0.00309656	0.14402	2.50147e-05	0.00321237
AOD	cogdx	ENSG00000038945	0.104266	2.2258e-05	0.00309656	0.14414	2.46223e-05	0.00319203
AOD	cogdx	ENSG00000129055	0.104128	2.2823e-05	0.00313133	0.14455	2.3331e-05	0.00312738
AOD	cogdx	ENSG00000004700	0.104122	2.2849e-05	0.00313133	0.146596	1.77974e-05	0.00270109
AOD	cogdx	ENSG00000077147	0.104015	2.32953e-05	0.00316885	0.142424	3.07955e-05	0.00361594
AOD	cogdx	ENSG00000163512	0.103964	2.35082e-05	0.00316909	0.144708	2.2851e-05	0.00308556
AOD	cogdx	ENSG00000161057	0.103933	2.36422e-05	0.00316909	0.145935	1.94308e-05	0.00274482
AOD	cogdx	ENSG00000101608	0.103713	2.46008e-05	0.00327369	0.14302	2.85044e-05	0.00347046
AOD	cogdx	ENSG00000132356	0.103656	2.48532e-05	0.00327962	0.143011	2.85363e-05	0.00347046
AOD	cogdx	ENSG00000168137	-0.103606	2.50796e-05	0.00327962	-0.145347	2.10051e-05	0.00294456
AOD	cogdx	ENSG00000225968	-0.103581	2.51935e-05	0.00327962	-0.144122	2.46824e-05	0.00319203
AOD	cogdx	ENSG00000237491	-0.103524	2.54517e-05	0.00327962	-0.142395	3.09139e-05	0.00361594
AOD	cogdx	ENSG00000048392	0.103505	2.55383e-05	0.00327962	0.144796	2.25905e-05	0.00307297
AOD	cogdx	ENSG00000103490	0.103373	2.61526e-05	0.00332314	0.143443	2.69742e-05	0.00343996
AOD	cogdx	ENSG00000002549	0.103342	2.63009e-05	0.00332314	0.143231	2.77284e-05	0.00346859
AOD	cogdx	ENSG00000169733	-0.103317	2.64201e-05	0.00332314	-0.144461	2.36062e-05	0.00314133
AOD	cogdx	ENSG00000102743	0.103178	2.7085e-05	0.0033836	0.143221	2.77653e-05	0.00346859
AOD	cogdx	ENSG00000136868	0.102945	2.82393e-05	0.00350036	0.144837	2.24668e-05	0.00307297
AOD	cogdx	ENSG00000185753	0.102895	2.8495e-05	0.00350036	0.14215	3.1911e-05	0.00370184
AOD	cogdx	ENSG00000105221	-0.102876	2.85914e-05	0.00350036	-0.143117	2.81452e-05	0.00347046
AOD	cogdx	ENSG00000115539	0.102644	2.98067e-05	0.00362496	0.142928	2.88475e-05	0.00348524
AOD	cogdx	ENSG00000169896	0.102455	3.08278e-05	0.00366883	0.142677	2.98019e-05	0.00355378
AOD	cogdx	ENSG00000057608	0.102442	3.08971e-05	0.00366883	0.142843	2.91684e-05	0.00350098
AOD	cogdx	ENSG00000198720	-0.10243	3.09665e-05	0.00366883	-0.144186	2.44762e-05	0.00319203
AOD	cogdx	ENSG00000124783	0.10243	3.09665e-05	0.00366883	0.141775	3.34958e-05	0.00375071
AOD	cogdx	ENSG00000117758	0.10231	3.16332e-05	0.00367776	0.144352	2.39463e-05	0.00316367
AOD	cogdx	ENSG00000254884	-0.102304	3.16686e-05	0.00367776	-0.141924	3.28578e-05	0.00370184
AOD	cogdx	ENSG00000110876	0.102266	3.18822e-05	0.00367776	0.141957	3.27176e-05	0.00370184
AOD	cogdx	ENSG00000171488	0.102254	3.19537e-05	0.00367776	0.141326	3.54917e-05	0.00387958
AOD	cogdx	ENSG00000139636	-0.102134	3.26406e-05	0.00367776	-0.142072	3.22328e-05	0.00370184
AOD	cogdx	ENSG00000178163	-0.102134	3.26406e-05	0.00367776	-0.141193	3.6105e-05	0.00390019
AOD	cogdx	ENSG00000184584	0.102121	3.27137e-05	0.00367776	0.141431	3.5012e-05	0.00385342
AOD	cogdx	ENSG00000116459	0.102109	3.27869e-05	0.00367776	0.143028	2.84728e-05	0.00347046
AOD	cogdx	ENSG00000011600	0.102077	3.29708e-05	0.00367776	0.140304	4.04624e-05	0.00411574
AOD	cogdx	ENSG00000082996	0.102065	3.30446e-05	0.00367776	0.141661	3.39899e-05	0.00378298
AOD	cogdx	ENSG00000130997	-0.101914	3.39427e-05	0.00372271	-0.140862	3.76701e-05	0.00397412
AOD	cogdx	ENSG00000091428	0.101901	3.40186e-05	0.00372271	0.141944	3.27735e-05	0.00370184
AOD	cogdx	ENSG00000131238	0.101895	3.40566e-05	0.00372271	0.140974	3.71352e-05	0.00394192
AOD	cogdx	ENSG00000240771	-0.101744	3.49807e-05	0.0038011	-0.140821	3.78714e-05	0.00397412
AOD	cogdx	ENSG00000254615	-0.101643	3.561e-05	0.00383602	-0.141194	3.60981e-05	0.00390019
AOD	cogdx	ENSG00000166428	0.101606	3.58488e-05	0.00383602	0.140606	3.89279e-05	0.00403882
AOD	cogdx	ENSG00000075884	0.101593	3.59287e-05	0.00383602	0.141093	3.65686e-05	0.00392717
AOD	cogdx	ENSG00000071282	0.101455	3.68191e-05	0.00390835	0.141425	3.50425e-05	0.00385342
AOD	cogdx	ENSG00000147586	0.10136	3.74381e-05	0.00395122	0.142421	3.08088e-05	0.00361594
AOD	cogdx	ENSG00000171155	0.101272	3.80247e-05	0.00399021	0.143315	2.7427e-05	0.00346859
AOD	cogdx	ENSG00000010610	0.101235	3.82788e-05	0.00399405	0.140065	4.1717e-05	0.00414103
AOD	cogdx	ENSG00000112414	0.101153	3.88349e-05	0.00402881	0.140519	3.93639e-05	0.00406111
AOD	cogdx	ENSG00000075239	0.101121	3.90508e-05	0.00402881	0.141998	3.25427e-05	0.00370184
AOD	cogdx	ENSG00000206337	0.101033	3.96614e-05	0.00406895	0.140978	3.71144e-05	0.00394192
AOD	cogdx	ENSG00000067560	0.100958	4.0192e-05	0.00408696	0.140277	4.06028e-05	0.00411574
AOD	cogdx	ENSG00000116171	0.10092	4.04598e-05	0.00408696	0.138918	4.82639e-05	0.00443159
AOD	cogdx	ENSG00000071626	-0.100914	4.05046e-05	0.00408696	-0.140373	4.01066e-05	0.00411462
AOD	cogdx	ENSG00000158815	-0.100857	4.09099e-05	0.0041053	-0.139574	4.44087e-05	0.00426974
AOD	cogdx	ENSG00000131795	0.100775	4.15022e-05	0.0041421	0.139265	4.6186e-05	0.00435814
AOD	cogdx	ENSG00000181163	0.100524	4.3376e-05	0.00430571	0.140071	4.16846e-05	0.00414103
AOD	cogdx	ENSG00000164932	0.10048	4.3712e-05	0.00431574	0.138735	4.93944e-05	0.00446828
AOD	cogdx	ENSG00000131236	0.100423	4.41477e-05	0.00433545	0.139612	4.41966e-05	0.00426974
AOD	cogdx	ENSG00000027697	0.100316	4.4982e-05	0.00437063	0.140241	4.07899e-05	0.00411574
AOD	cogdx	ENSG00000185088	0.100316	4.4982e-05	0.00437063	0.139088	4.72349e-05	0.00435891
AOD	cogdx	ENSG00000173207	0.100172	4.61345e-05	0.00443689	0.139214	4.64852e-05	0.00435814
AOD	cogdx	ENSG00000125730	0.100153	4.62869e-05	0.00443689	0.138696	4.96367e-05	0.00446828
AOD	cogdx	ENSG00000130150	0.10014	4.63887e-05	0.00443689	0.140746	3.82348e-05	0.00398946
AOD	cogdx	ENSG00000120697	0.100109	4.66443e-05	0.00443822	0.140009	4.20134e-05	0.00414803
AOD	cogdx	ENSG00000140995	-0.0999577	4.78896e-05	0.00452484	-0.138228	5.26585e-05	0.00462689
AOD	cogdx	ENSG00000121858	0.0999389	4.80475e-05	0.00452484	0.138084	5.36217e-05	0.00464485
AOD	cogdx	ENSG00000102034	0.0998571	4.87373e-05	0.0045542	0.139435	4.51974e-05	0.00430054
AOD	cogdx	ENSG00000182578	0.0998256	4.90051e-05	0.0045542	0.139209	4.65147e-05	0.00435814
AOD	cogdx	ENSG00000112695	0.0997942	4.92743e-05	0.0045542	0.139163	4.67882e-05	0.00435891
AOD	cogdx	ENSG00000127663	-0.0997627	4.95449e-05	0.0045542	-0.139966	4.22466e-05	0.00414876
AOD	cogdx	ENSG00000141084	-0.0997565	4.95992e-05	0.0045542	-0.139885	4.26815e-05	0.00416917
AOD	cogdx	ENSG00000224940	-0.099681	5.02551e-05	0.00459146	-0.140096	4.15481e-05	0.00414103
AOD	cogdx	ENSG00000010803	-0.099574	5.11983e-05	0.00465449	-0.138012	5.41129e-05	0.00464617
AOD	cogdx	ENSG00000127054	-0.0995237	5.1648e-05	0.0046595	-0.139446	4.51378e-05	0.00430054
AOD	cogdx	ENSG00000083937	0.0995111	5.1761e-05	0.0046595	0.138703	4.95939e-05	0.00446828
AOD	cogdx	ENSG00000137547	0.0994357	5.24439e-05	0.00468537	0.137651	5.6622e-05	0.004705
AOD	cogdx	ENSG00000132965	0.0994231	5.25586e-05	0.00468537	0.138103	5.3496e-05	0.00464485
AOD	cogdx	ENSG00000112118	0.0993602	5.31354e-05	0.00470082	0.137944	5.45763e-05	0.00464617
AOD	cogdx	ENSG00000152700	0.0993161	5.35427e-05	0.00470082	0.139095	4.71919e-05	0.00435891
AOD	cogdx	ENSG00000198856	0.099291	5.37768e-05	0.00470082	0.138379	5.16694e-05	0.0046061
AOD	cogdx	ENSG00000187954	-0.0992847	5.38355e-05	0.00470082	-0.139606	4.42259e-05	0.00426974
AOD	cogdx	ENSG00000183160	0.0992658	5.40119e-05	0.00470082	0.13776	5.5853e-05	0.0046923
AOD	cogdx	ENSG00000067704	0.0992092	5.45443e-05	0.00471285	0.137933	5.46489e-05	0.00464617
AOD	cogdx	ENSG00000152778	0.0991966	5.46633e-05	0.00471285	0.138302	5.21732e-05	0.00462689
AOD	cogdx	ENSG00000269069	-0.0991023	5.55636e-05	0.00472667	-0.137999	5.41984e-05	0.00464617
AOD	cogdx	ENSG00000114013	0.0990834	5.57454e-05	0.00472667	0.136341	6.66922e-05	0.00517597
AOD	cogdx	ENSG00000204257	0.099052	5.60496e-05	0.00472667	0.135635	7.28042e-05	0.00533299
AOD	cogdx	ENSG00000244607	-0.099052	5.60496e-05	0.00472667	-0.137213	5.98213e-05	0.0047972
AOD	cogdx	ENSG00000086589	0.0990457	5.61106e-05	0.00472667	0.137709	5.62136e-05	0.0046923
AOD	cogdx	ENSG00000100311	0.0988758	5.77821e-05	0.00482323	0.135438	7.45956e-05	0.00535206
AOD	cogdx	ENSG00000104765	0.0988758	5.77821e-05	0.00482323	0.137443	5.81203e-05	0.00473811
AOD	cogdx	ENSG00000130592	0.0988067	5.84765e-05	0.00482481	0.138505	5.08508e-05	0.00455524
AOD	cogdx	ENSG00000144566	0.0988004	5.854e-05	0.00482481	0.13722	5.97635e-05	0.0047972
AOD	cogdx	ENSG00000143398	-0.0987438	5.91147e-05	0.00482481	-0.137101	6.06623e-05	0.00482253
AOD	cogdx	ENSG00000131061	-0.0987438	5.91147e-05	0.00482481	-0.138254	5.24873e-05	0.00462689
AOD	cogdx	ENSG00000214988	-0.0987438	5.91147e-05	0.00482481	-0.13774	5.59926e-05	0.0046923
AOD	cogdx	ENSG00000166927	0.0986683	5.98892e-05	0.00486572	0.13647	6.56373e-05	0.0051292
AOD	cogdx	ENSG00000164128	-0.0986368	6.02147e-05	0.00486572	-0.137536	5.74468e-05	0.00473073
AOD	cogdx	ENSG00000089050	0.098618	6.04108e-05	0.00486572	0.137043	6.11071e-05	0.00483694
AOD	cogdx	ENSG00000132646	0.098511	6.15336e-05	0.00493451	0.137381	5.85752e-05	0.00473866
AOD	cogdx	ENSG00000144410	-0.0984355	6.23381e-05	0.00497729	-0.135651	7.26609e-05	0.00533299
AOD	cogdx	ENSG00000164181	0.0983726	6.3016e-05	0.00500964	0.137573	5.71828e-05	0.0047302
AOD	cogdx	ENSG00000172243	0.0983349	6.34262e-05	0.00500978	0.135785	7.14599e-05	0.00533299
AOD	cogdx	ENSG00000101695	0.0983223	6.35634e-05	0.00500978	0.13581	7.12463e-05	0.00533299
AOD	cogdx	ENSG00000174125	0.0982783	6.40461e-05	0.00501895	0.135131	7.74825e-05	0.00545168
AOD	cogdx	ENSG00000150782	0.0982594	6.4254e-05	0.00501895	0.136508	6.53202e-05	0.00512624
AOD	cogdx	ENSG00000082153	0.0982217	6.46717e-05	0.00501895	0.13565	7.26721e-05	0.00533299
AOD	cogdx	ENSG00000198189	0.0981399	6.55857e-05	0.00501895	0.138838	4.87575e-05	0.00445464
AOD	cogdx	ENSG00000267959	-0.0981336	6.56565e-05	0.00501895	-0.13674	6.34621e-05	0.00500179
AOD	cogdx	ENSG00000082512	-0.0981085	6.59405e-05	0.00501895	-0.135341	7.54989e-05	0.00537389
AOD	cogdx	ENSG00000151651	-0.0980959	6.60829e-05	0.00501895	-0.135973	6.98144e-05	0.00527602
AOD	cogdx	ENSG00000113761	-0.098077	6.6297e-05	0.00501895	-0.136257	6.74005e-05	0.00519537
AOD	cogdx	ENSG00000072274	0.0980581	6.65119e-05	0.00501895	0.13742	5.82908e-05	0.00473811
AOD	cogdx	ENSG00000109919	0.0980393	6.67273e-05	0.00501895	0.135621	7.29313e-05	0.00533299
AOD	cogdx	ENSG00000173653	-0.098033	6.67993e-05	0.00501895	-0.137736	5.60199e-05	0.0046923
AOD	cogdx	ENSG00000057704	0.0980141	6.70157e-05	0.00501895	0.135026	7.84916e-05	0.00548068
AOD	cogdx	ENSG00000134905	-0.0979952	6.72327e-05	0.00501895	-0.135263	7.62273e-05	0.00540477
AOD	cogdx	ENSG00000137824	0.0979386	6.78878e-05	0.00504733	0.13547	7.43043e-05	0.00535206
AOD	cogdx	ENSG00000130684	-0.0978946	6.84015e-05	0.00506502	-0.135593	7.3182e-05	0.00533299
AOD	cogdx	ENSG00000159917	-0.0976619	7.11782e-05	0.00524947	-0.137129	6.04493e-05	0.00482253
AOD	cogdx	ENSG00000261185	-0.0975801	7.21789e-05	0.00530197	-0.135442	7.45611e-05	0.00535206
AOD	cogdx	ENSG00000135677	0.0975172	7.29577e-05	0.00533783	0.136166	6.81636e-05	0.00519537
AOD	cogdx	ENSG00000203747	0.097492	7.32715e-05	0.00533951	0.135771	7.15894e-05	0.00533299
AOD	cogdx	ENSG00000104894	0.0973033	7.56655e-05	0.00548753	0.135232	7.65215e-05	0.00540477
AOD	cogdx	ENSG00000196209	0.0972782	7.59903e-05	0.00548753	0.134488	8.38658e-05	0.00567511
AOD	cogdx	ENSG00000143851	0.0972593	7.62347e-05	0.00548753	0.135618	7.29606e-05	0.00533299
AOD	cogdx	ENSG00000116918	0.097209	7.68901e-05	0.00548753	0.135405	7.49009e-05	0.00535206
AOD	cogdx	ENSG00000175564	-0.0971838	7.72198e-05	0.00548753	-0.134085	8.81175e-05	0.00586401
AOD	cogdx	ENSG00000119541	0.0971587	7.75509e-05	0.00548753	0.138142	5.32362e-05	0.00464485
AOD	cogdx	ENSG00000171115	0.0971335	7.78832e-05	0.00548753	0.134616	8.25584e-05	0.00566466
AOD	cogdx	ENSG00000141506	0.0971209	7.80499e-05	0.00548753	0.135027	7.84815e-05	0.00548068
AOD	cogdx	ENSG00000111445	-0.0971209	7.80499e-05	0.00548753	-0.13456	8.31272e-05	0.0056749
AOD	cogdx	ENSG00000001036	0.0970958	7.83844e-05	0.00548753	0.134477	8.39793e-05	0.00567511
AOD	cogdx	ENSG00000111775	0.0970706	7.87201e-05	0.00548753	0.134928	7.94466e-05	0.00552635
AOD	cogdx	ENSG00000243708	-0.097058	7.88885e-05	0.00548753	-0.136176	6.80814e-05	0.00519537
AOD	cogdx	ENSG00000144848	0.0969574	8.02479e-05	0.00556103	0.133873	9.04285e-05	0.00595208
AOD	cogdx	ENSG00000165240	0.096863	8.15425e-05	0.0056295	0.134245	8.64011e-05	0.00579076
AOD	cogdx	ENSG00000164691	0.0967372	8.32993e-05	0.00570787	0.136329	6.67994e-05	0.00517597
AOD	cogdx	ENSG00000105464	-0.0967372	8.32993e-05	0.00570787	-0.134083	8.81326e-05	0.00586401
AOD	cogdx	ENSG00000155962	0.0966869	8.4012e-05	0.0057353	0.133457	9.5148e-05	0.00615246
AOD	cogdx	ENSG00000085563	0.0964731	8.71057e-05	0.00592448	0.136044	6.92004e-05	0.00525123
AOD	cogdx	ENSG00000163683	0.0963976	8.8223e-05	0.00597833	0.134017	8.88541e-05	0.00586948
AOD	cogdx	ENSG00000089127	0.0963661	8.86926e-05	0.00598805	0.133661	9.28074e-05	0.00605535
AOD	cogdx	ENSG00000243854	-0.0963032	8.96388e-05	0.00602654	-0.137417	5.83104e-05	0.00473811
AOD	cogdx	ENSG00000250251	-0.0962844	8.99245e-05	0.00602654	-0.134605	8.26687e-05	0.00566466
AOD	cogdx	ENSG00000122861	0.096234	9.06906e-05	0.00602654	0.132987	0.00010075	0.00631461
AOD	cogdx	ENSG00000182378	-0.0962215	9.08831e-05	0.00602654	-0.132915	0.000101636	0.00634842
AOD	cogdx	ENSG00000163807	0.0961837	9.14629e-05	0.00602654	0.134835	8.0365e-05	0.00556914
AOD	cogdx	ENSG00000163106	0.0961837	9.14629e-05	0.00602654	0.133645	9.29868e-05	0.00605535
AOD	cogdx	ENSG00000197283	-0.0961774	9.15599e-05	0.00602654	-0.134469	8.40574e-05	0.00567511
AOD	cogdx	ENSG00000131386	0.0961208	9.2437e-05	0.00604097	0.133589	9.36274e-05	0.00607552
AOD	cogdx	ENSG00000136404	0.0961208	9.2437e-05	0.00604097	0.135427	7.47054e-05	0.00535206
AOD	cogdx	ENSG00000143162	0.0960957	9.28294e-05	0.0060451	0.136164	6.81814e-05	0.00519537
AOD	cogdx	ENSG00000269858	-0.0960705	9.32233e-05	0.0060493	-0.133195	9.82346e-05	0.00619924
AOD	cogdx	ENSG00000134046	0.0960202	9.40159e-05	0.00605792	0.133695	9.24155e-05	0.00605535
AOD	cogdx	ENSG00000135077	0.0960202	9.40159e-05	0.00605792	0.134049	8.84998e-05	0.00586719
AOD	cogdx	ENSG00000126264	0.0959762	9.47147e-05	0.00608161	0.132102	0.000112147	0.00657472
AOD	cogdx	ENSG00000220515	-0.0958692	9.64322e-05	0.00617031	-0.132092	0.000112291	0.00657472
AOD	cogdx	ENSG00000185010	0.0957686	9.80754e-05	0.00625367	0.132426	0.000107839	0.00649298
AOD	cogdx	ENSG00000049245	0.0957183	9.8907e-05	0.00627468	0.132395	0.000108243	0.00649597
AOD	cogdx	ENSG00000101166	0.0956994	9.92205e-05	0.00627468	0.134272	8.61137e-05	0.00579076
AOD	cogdx	ENSG00000141644	-0.0956868	9.943e-05	0.00627468	-0.132031	0.000113113	0.00659095
AOD	cogdx	ENSG00000110077	0.0955673	0.000101442	0.00633779	0.132784	0.000103259	0.00640624
AOD	cogdx	ENSG00000105967	0.0955233	0.000102192	0.00633779	0.133017	0.000100387	0.00631338
AOD	cogdx	ENSG00000165527	0.095517	0.0001023	0.00633779	0.134629	8.2422e-05	0.00566466
AOD	cogdx	ENSG00000169635	-0.0955107	0.000102408	0.00633779	-0.132568	0.000106006	0.00644602
AOD	cogdx	ENSG00000185862	0.0954918	0.000102732	0.00633779	0.13282	0.000102816	0.0064004
AOD	cogdx	ENSG00000160949	-0.095473	0.000103057	0.00633779	-0.132272	0.000109874	0.00652985
AOD	cogdx	ENSG00000196363	-0.0954541	0.000103383	0.00633779	-0.133413	9.56552e-05	0.00615289
AOD	cogdx	ENSG00000267114	-0.0954541	0.000103383	0.00633779	-0.133222	9.79072e-05	0.00619924
AOD	cogdx	ENSG00000143248	0.0954415	0.000103601	0.00633779	0.131102	0.000126493	0.00689592
AOD	cogdx	ENSG00000164078	-0.0954226	0.000103928	0.00633779	-0.132442	0.000107632	0.00649298
AOD	cogdx	ENSG00000197599	-0.0954038	0.000104257	0.00633779	-0.13262	0.000105333	0.00642901
AOD	cogdx	ENSG00000085511	-0.0953723	0.000104806	0.00633779	-0.132677	0.000104614	0.00642516
AOD	cogdx	ENSG00000111843	0.095366	0.000104917	0.00633779	0.130858	0.000130255	0.00694333
AOD	cogdx	ENSG00000198223	0.0952402	0.000107145	0.0064512	0.130681	0.000133047	0.00702091
AOD	cogdx	ENSG00000050820	-0.0952151	0.000107596	0.00645718	-0.133321	9.67363e-05	0.00616829
AOD	cogdx	ENSG00000073169	-0.095171	0.00010839	0.00646734	-0.131944	0.000114315	0.00662231
AOD	cogdx	ENSG00000160282	-0.0951522	0.000108732	0.00646734	-0.132617	0.000105376	0.00642901
AOD	cogdx	ENSG00000140553	-0.0951396	0.00010896	0.00646734	-0.133399	9.58247e-05	0.00615289
AOD	cogdx	ENSG00000187961	-0.095127	0.000109189	0.00646734	-0.133336	9.65537e-05	0.00616829
AOD	cogdx	ENSG00000155980	0.0951081	0.000109533	0.00646734	0.131099	0.000126548	0.00689592
AOD	cogdx	ENSG00000091527	0.0950893	0.000109879	0.00646734	0.131768	0.00011677	0.00668724
AOD	cogdx	ENSG00000116786	0.0950389	0.000110804	0.00649388	0.130936	0.000129045	0.00694333
AOD	cogdx	ENSG00000072195	-0.0950264	0.000111037	0.00649388	-0.132009	0.000113414	0.00659095
AOD	cogdx	ENSG00000121039	0.0949635	0.000112206	0.00654128	0.131144	0.000125863	0.00689592
AOD	cogdx	ENSG00000183826	-0.0949446	0.00011256	0.00654128	-0.132294	0.00010958	0.00652985
AOD	cogdx	ENSG00000154330	0.0948565	0.000114222	0.00658928	0.132116	0.000111959	0.00657472
AOD	cogdx	ENSG00000205853	-0.0948502	0.000114341	0.00658928	-0.130857	0.000130261	0.00694333
AOD	cogdx	ENSG00000253642	0.0948377	0.000114581	0.00658928	0.132435	0.000107727	0.00649298
AOD	cogdx	ENSG00000212747	0.0948251	0.000114821	0.00658928	0.132717	0.000104102	0.00642516
AOD	cogdx	ENSG00000162654	0.0947936	0.000115423	0.0066032	0.131596	0.000119213	0.00672151
AOD	cogdx	ENSG00000197992	0.0946741	0.000117738	0.00669458	0.130969	0.000128528	0.00694333
AOD	cogdx	ENSG00000166855	0.094649	0.000118231	0.00669458	0.131607	0.000119045	0.00672151
AOD	cogdx	ENSG00000172578	0.0946427	0.000118355	0.00669458	0.13221	0.0001107	0.00655772
AOD	cogdx	ENSG00000260011	-0.0946364	0.000118479	0.00669458	-0.13268	0.000104569	0.00642516
AOD	cogdx	ENSG00000143258	-0.0945609	0.000119972	0.00675819	-0.132082	0.000112419	0.00657472
AOD	cogdx	ENSG00000113532	0.0945169	0.000120852	0.00678691	0.131484	0.000120827	0.00674425
AOD	cogdx	ENSG00000122642	0.0944162	0.000122885	0.00683753	0.130565	0.000134892	0.00707446
AOD	cogdx	ENSG00000250986	-0.0943785	0.000123655	0.00683753	-0.131759	0.000116892	0.00668724
AOD	cogdx	ENSG00000169508	0.0943659	0.000123913	0.00683753	0.131726	0.00011736	0.00669316
AOD	cogdx	ENSG00000180964	0.0943345	0.00012456	0.00683753	0.131816	0.000116085	0.00668724
AOD	cogdx	ENSG00000106560	0.0943219	0.00012482	0.00683753	0.129717	0.000149234	0.00738687
AOD	cogdx	ENSG00000249577	0.0942904	0.000125471	0.00683753	0.130262	0.000139863	0.00719452
AOD	cogdx	ENSG00000102302	-0.0942778	0.000125733	0.00683753	-0.131502	0.000120563	0.00674425
AOD	cogdx	ENSG00000158869	0.0942653	0.000125995	0.00683753	0.129857	0.000146779	0.0073246
AOD	cogdx	ENSG00000185324	-0.0942653	0.000125995	0.00683753	-0.130846	0.000130443	0.00694333
AOD	cogdx	ENSG00000158106	-0.0942527	0.000126257	0.00683753	-0.132358	0.00010873	0.006504
AOD	cogdx	ENSG00000177943	-0.0942401	0.00012652	0.00683753	-0.131437	0.000121515	0.00676212
AOD	cogdx	ENSG00000228006	-0.0942275	0.000126784	0.00683753	-0.130916	0.000129343	0.00694333
AOD	cogdx	ENSG00000268001	0.0942149	0.000127048	0.00683753	0.131537	0.00012006	0.00674243
AOD	cogdx	ENSG00000088053	-0.0942149	0.000127048	0.00683753	-0.131184	0.000125263	0.00688721
AOD	cogdx	ENSG00000180353	0.0941961	0.000127445	0.00683753	0.131031	0.000127587	0.00693197
AOD	cogdx	ENSG00000104763	0.0941835	0.00012771	0.00683753	0.133211	9.80411e-05	0.00619924
AOD	cogdx	ENSG00000213341	0.0941646	0.000128109	0.00683895	0.129956	0.00014506	0.00727835
AOD	cogdx	ENSG00000172426	-0.094108	0.000129313	0.00688322	-0.131798	0.000116339	0.00668724
AOD	cogdx	ENSG00000138279	0.0940766	0.000129987	0.00689908	0.130268	0.000139769	0.00719452
AOD	cogdx	ENSG00000183291	0.09402	0.000131208	0.0069438	0.131588	0.000119321	0.00672151
AOD	cogdx	ENSG00000186275	-0.0939193	0.000133404	0.00701408	-0.130407	0.000137473	0.00713153
AOD	cogdx	ENSG00000100416	-0.0939067	0.000133681	0.00701408	-0.130859	0.00013024	0.00694333
AOD	cogdx	ENSG00000140471	-0.0939067	0.000133681	0.00701408	-0.129797	0.00014783	0.00733716
AOD	cogdx	ENSG00000204764	-0.0938375	0.000135215	0.00707432	-0.130198	0.000140929	0.00722911
AOD	cogdx	ENSG00000075292	-0.0937369	0.000137475	0.00713364	-0.130545	0.000135218	0.00707446
AOD	cogdx	ENSG00000174130	0.0937306	0.000137617	0.00713364	0.130086	0.000142835	0.00726599
AOD	cogdx	ENSG00000269235	-0.0937306	0.000137617	0.00713364	-0.129593	0.000151443	0.00743058
AOD	cogdx	ENSG00000178343	0.093718	0.000137902	0.00713364	0.131267	0.000124016	0.0068391
AOD	cogdx	ENSG00000132330	-0.0936866	0.000138618	0.00715051	-0.131329	0.000123093	0.0068087
AOD	cogdx	ENSG00000112473	0.0936426	0.000139626	0.0071594	0.131617	0.000118901	0.00672151
AOD	cogdx	ENSG00000196743	0.09363	0.000139915	0.0071594	0.128884	0.000164716	0.00773574
AOD	cogdx	ENSG00000152804	0.0936174	0.000140205	0.0071594	0.130149	0.000141758	0.00723854
AOD	cogdx	ENSG00000112425	0.0936111	0.00014035	0.0071594	0.129803	0.000147722	0.00733716
AOD	cogdx	ENSG00000105072	-0.0934539	0.000144023	0.00732643	-0.128862	0.000165128	0.00773574
AOD	cogdx	ENSG00000163563	0.0934287	0.000144619	0.00733643	0.12997	0.000144819	0.00727835
AOD	cogdx	ENSG00000170006	0.0933972	0.000145368	0.00734145	0.13033	0.000138744	0.00717715
AOD	cogdx	ENSG00000163154	0.093391	0.000145518	0.00734145	0.129496	0.000153195	0.00743058
AOD	cogdx	ENSG00000111716	0.0933343	0.000146875	0.00736945	0.129524	0.000152703	0.00743058
AOD	cogdx	ENSG00000113555	0.0933343	0.000146875	0.00736945	0.12902	0.000162092	0.00769055
AOD	cogdx	ENSG00000136940	0.093284	0.000148092	0.00741025	0.130575	0.000134741	0.00707446
AOD	cogdx	ENSG00000143222	0.0932589	0.000148704	0.00742065	0.129975	0.000144723	0.00727835
AOD	cogdx	ENSG00000238098	-0.0932148	0.00014978	0.00745412	-0.129057	0.000161374	0.0076774
AOD	cogdx	ENSG00000205090	-0.0931771	0.000150709	0.00746758	-0.128916	0.000164086	0.00773574
AOD	cogdx	ENSG00000079246	0.0931708	0.000150864	0.00746758	0.130718	0.000132452	0.00700964
AOD	cogdx	ENSG00000100346	-0.0931268	0.000151956	0.00747524	-0.129479	0.000153506	0.00743058
AOD	cogdx	ENSG00000186517	0.0931142	0.000152269	0.00747524	0.12908	0.000160934	0.00767632
AOD	cogdx	ENSG00000163902	0.0931079	0.000152426	0.00747524	0.129965	0.000144903	0.00727835
AOD	cogdx	ENSG00000166401	0.0930953	0.00015274	0.00747524	0.128999	0.000162488	0.00769055
AOD	cogdx	ENSG00000184752	0.0930827	0.000153054	0.00747524	0.131377	0.000122384	0.00678993
AOD	cogdx	ENSG00000260807	-0.093045	0.000154002	0.00750158	-0.130486	0.000136181	0.00708448
AOD	cogdx	ENSG00000136240	0.0929695	0.000155914	0.00755026	0.13077	0.000131627	0.00698613
AOD	cogdx	ENSG00000070831	0.0929632	0.000156075	0.00755026	0.129465	0.000153759	0.00743058
AOD	cogdx	ENSG00000152583	0.0929569	0.000156235	0.00755026	0.130516	0.000135688	0.00707893
AOD	cogdx	ENSG00000248832	-0.0929381	0.000156717	0.0075537	-0.129469	0.000153698	0.00743058
AOD	cogdx	ENSG00000167220	0.0928689	0.000158498	0.00761954	0.129122	0.000160139	0.00765831
AOD	cogdx	ENSG00000159596	0.0928249	0.000159642	0.00765446	0.12887	0.000164977	0.00773574
AOD	cogdx	ENSG00000123338	0.0927934	0.000160463	0.0076738	0.128776	0.000166815	0.00773582
AOD	cogdx	ENSG00000104331	0.0927368	0.000161951	0.00772445	0.129686	0.000149794	0.00739466
AOD	cogdx	ENSG00000227372	-0.0927116	0.000162617	0.00772445	-0.130036	0.000143676	0.00727835
AOD	cogdx	ENSG00000117115	0.0927053	0.000162784	0.00772445	0.128784	0.000166671	0.00773582
AOD	cogdx	ENSG00000145685	0.092655	0.000164124	0.0077639	0.128357	0.000175264	0.00800634
AOD	cogdx	ENSG00000122882	0.0926424	0.000164461	0.0077639	0.129416	0.000154662	0.00745464
AOD	cogdx	ENSG00000140839	-0.0926236	0.000164967	0.00776784	-0.127468	0.000194508	0.00852493
AOD	cogdx	ENSG00000106799	0.0925984	0.000165644	0.00777585	0.127674	0.000189889	0.00836772
AOD	cogdx	ENSG00000165060	0.0925858	0.000165984	0.00777585	0.12858	0.000170724	0.0078689
AOD	cogdx	ENSG00000086015	-0.0925481	0.000167007	0.00780386	-0.129243	0.000157869	0.00756947
AOD	cogdx	ENSG00000162650	-0.0925292	0.000167521	0.00780799	-0.128319	0.000176047	0.00801161
AOD	cogdx	ENSG00000101443	-0.0924412	0.000169937	0.00788869	-0.128038	0.000181958	0.00815904
AOD	cogdx	ENSG00000100567	0.0924349	0.000170111	0.00788869	0.130141	0.000141901	0.00723854
AOD	cogdx	ENSG00000178188	-0.092416	0.000170634	0.007893	-0.129323	0.000156369	0.00751716
AOD	cogdx	ENSG00000004777	-0.0923657	0.000172035	0.00791428	-0.128777	0.000166797	0.00773582
AOD	cogdx	ENSG00000144061	-0.0923531	0.000172387	0.00791428	-0.128377	0.000174849	0.00800634
AOD	cogdx	ENSG00000170275	0.0923531	0.000172387	0.00791428	0.127299	0.000198394	0.00860313
AOD	cogdx	ENSG00000173085	0.0923091	0.000173624	0.00794764	0.128028	0.000182161	0.00815904
AOD	cogdx	ENSG00000169251	0.0922965	0.000173979	0.00794764	0.12819	0.000178727	0.00810407
AOD	cogdx	ENSG00000116774	0.0922713	0.000174691	0.00796037	0.129926	0.000145577	0.00728441
AOD	cogdx	ENSG00000137491	0.0922021	0.000176663	0.00803032	0.1287	0.000168326	0.00778624
AOD	cogdx	ENSG00000184886	0.0921581	0.000177929	0.00806789	0.12717	0.0002014	0.00866163
AOD	cogdx	ENSG00000105737	-0.0920763	0.000180303	0.00815539	-0.128076	0.000181134	0.0081528
AOD	cogdx	ENSG00000130287	0.0920386	0.000181409	0.00817516	0.126846	0.000209149	0.0089114
AOD	cogdx	ENSG00000162368	0.0920197	0.000181964	0.00817516	0.128568	0.00017097	0.0078689
AOD	cogdx	ENSG00000111679	0.0920072	0.000182335	0.00817516	0.126798	0.000210311	0.00893685
AOD	cogdx	ENSG00000021762	-0.0920009	0.000182521	0.00817516	-0.12954	0.000152396	0.00743058
AOD	cogdx	ENSG00000139921	0.0919694	0.000183452	0.00819689	0.128309	0.000176252	0.00801161
AOD	cogdx	ENSG00000131467	0.0918373	0.000187414	0.00833335	0.12741	0.000195828	0.0085599
AOD	cogdx	ENSG00000204316	-0.0918373	0.000187414	0.00833335	-0.127668	0.00019001	0.00836772
AOD	cogdx	ENSG00000015520	-0.0917807	0.000189136	0.00838962	-0.127934	0.000184176	0.00820925
AOD	cogdx	ENSG00000109861	0.0917493	0.0001901	0.00841202	0.128381	0.000174775	0.00800634
AOD	cogdx	ENSG00000161217	0.0916864	0.00019204	0.00847746	0.126111	0.000227754	0.00926241
AOD	cogdx	ENSG00000111664	-0.0916549	0.000193017	0.00848844	-0.129657	0.000150304	0.00739994
AOD	cogdx	ENSG00000186648	-0.0916486	0.000193213	0.00848844	-0.12781	0.00018688	0.00828953
AOD	cogdx	ENSG00000011243	-0.0915794	0.000195381	0.00856321	-0.128106	0.000180507	0.0081528
AOD	cogdx	ENSG00000185158	-0.0915606	0.000195977	0.00856885	-0.127111	0.000202797	0.00870131
AOD	cogdx	ENSG00000261455	0.0915291	0.000196973	0.00858897	0.126395	0.000220398	0.00908029
AOD	cogdx	ENSG00000023228	0.0915165	0.000197372	0.00858897	0.127714	0.000188996	0.00836317
AOD	cogdx	ENSG00000228058	0.0914788	0.000198576	0.00862093	0.127203	0.000200628	0.00865872
AOD	cogdx	ENSG00000111639	0.0914536	0.000199382	0.00863552	0.128789	0.000166563	0.00773582
AOD	cogdx	ENSG00000155827	0.0914348	0.000199989	0.00864141	0.126522	0.00021716	0.00902244
AOD	cogdx	ENSG00000159788	-0.0913907	0.000201412	0.00868245	-0.127193	0.000200861	0.00865872
AOD	cogdx	ENSG00000075413	-0.0913593	0.000202434	0.00870332	-0.126498	0.00021777	0.00902738
AOD	cogdx	ENSG00000010671	0.0913467	0.000202844	0.00870332	0.126464	0.000218626	0.00904244
AOD	cogdx	ENSG00000102401	0.0913215	0.000203666	0.00871824	0.127884	0.000185264	0.00823775
AOD	cogdx	ENSG00000105366	0.0912838	0.000204906	0.00875091	0.126573	0.000215889	0.00900938
AOD	cogdx	ENSG00000131584	-0.0912586	0.000205736	0.00876599	-0.127392	0.000196238	0.0085599
AOD	cogdx	ENSG00000120727	0.0912335	0.00020657	0.00876972	0.128092	0.000180809	0.0081528
AOD	cogdx	ENSG00000148399	-0.0912272	0.000206779	0.00876972	-0.126628	0.000214521	0.00900938
AOD	cogdx	ENSG00000105219	-0.0911517	0.000209301	0.00885623	-0.125639	0.000240518	0.00960189
AOD	cogdx	ENSG00000116209	0.0911014	0.000210999	0.00890461	0.126763	0.000211181	0.00893685
AOD	cogdx	ENSG00000177613	0.0910762	0.000211852	0.00890461	0.126572	0.000215898	0.00900938
AOD	cogdx	ENSG00000108179	0.0910699	0.000212066	0.00890461	0.127575	0.000192089	0.00843904
AOD	cogdx	ENSG00000138777	0.0910574	0.000212495	0.00890461	0.127359	0.000197005	0.00857297
AOD	cogdx	ENSG00000060762	0.0910448	0.000212924	0.00890461	0.126894	0.000207974	0.00890265
AOD	cogdx	ENSG00000198960	0.0910322	0.000213354	0.00890461	0.126038	0.000229684	0.00929057
AOD	cogdx	ENSG00000133106	0.0909945	0.000214649	0.00892712	0.12639	0.00022053	0.00908029
AOD	cogdx	ENSG00000130208	0.0909882	0.000214865	0.00892712	0.125755	0.000237316	0.00955716
AOD	cogdx	ENSG00000250130	-0.0909316	0.000216824	0.00898815	-0.125735	0.000237869	0.00955757
AOD	cogdx	ENSG00000267436	-0.090875	0.000218799	0.00903835	-0.12517	0.000253877	0.00985666
AOD	cogdx	ENSG00000120457	0.0908687	0.000219019	0.00903835	0.126554	0.000216355	0.00900938
AOD	cogdx	ENSG00000174606	-0.0908498	0.000219682	0.00904537	-0.126659	0.000213734	0.00900232
AOD	cogdx	ENSG00000167968	-0.0907869	0.000221904	0.00910526	-0.125977	0.000231319	0.00933615
AOD	cogdx	ENSG00000173706	0.0907806	0.000222128	0.00910526	0.126083	0.000228508	0.0092634
AOD	cogdx	ENSG00000172137	-0.0907554	0.000223024	0.00912162	-0.126742	0.000211693	0.00893685
AOD	cogdx	ENSG00000133574	0.0907303	0.000223923	0.00913804	0.126197	0.000225509	0.00920279
AOD	cogdx	ENSG00000132718	0.0906925	0.000225278	0.00917296	0.126748	0.00021154	0.00893685
AOD	cogdx	ENSG00000174669	-0.0906611	0.000226413	0.00919879	-0.125685	0.000239246	0.00957194
AOD	cogdx	ENSG00000217930	-0.0906045	0.00022847	0.00926186	-0.127965	0.000183507	0.00819934
AOD	cogdx	ENSG00000225032	-0.0904598	0.000233806	0.00942185	-0.126261	0.000223844	0.00917561
AOD	cogdx	ENSG00000184574	0.0904535	0.000234041	0.00942185	0.126103	0.000227979	0.00926241
AOD	cogdx	ENSG00000082684	-0.0904472	0.000234276	0.00942185	-0.125532	0.000243501	0.0096789
AOD	cogdx	ENSG00000146729	0.0904284	0.000234982	0.00942185	0.125412	0.000246888	0.00974929
AOD	cogdx	ENSG00000114251	0.0904284	0.000234982	0.00942185	0.126241	0.000224364	0.00917643
AOD	cogdx	ENSG00000115365	0.0903529	0.000237826	0.0095151	0.127288	0.000198635	0.00860313
AOD	cogdx	ENSG00000106028	0.09029	0.00024022	0.00959	0.126868	0.000208618	0.00890946
AOD	cogdx	ENSG00000110700	0.090246	0.00024191	0.00962527	0.122895	0.000329006	0.0114575
AOD	cogdx	ENSG00000181666	-0.0902397	0.000242152	0.00962527	-0.124856	0.00026319	0.0100692
AOD	cogdx	ENSG00000054523	0.0901831	0.000244343	0.00968986	0.124417	0.000276749	0.0104358
AOD	cogdx	ENSG00000131171	0.0901705	0.000244832	0.00968986	0.124969	0.000259808	0.00996057
AOD	cogdx	ENSG00000110911	0.0901327	0.000246305	0.00972721	0.124586	0.000271445	0.0103431
AOD	cogdx	ENSG00000145741	0.0901076	0.000247292	0.00974523	0.125102	0.000255848	0.00988768
AOD	cogdx	ENSG00000117640	-0.0900698	0.00024878	0.00978286	-0.125238	0.000251876	0.00979967
AOD	cogdx	ENSG00000197471	0.0900132	0.000251027	0.00985012	0.125058	0.000257168	0.00990069
AOD	cogdx	ENSG00000119673	0.0899944	0.00025178	0.00985861	0.123451	0.000308942	0.0110809
AOD	cogdx	ENSG00000175048	-0.0899755	0.000252535	0.00986714	-0.123693	0.000300558	0.0109513
AOD	cogdx	ENSG00000134198	0.0899566	0.000253293	0.00987449	0.125558	0.000242783	0.00967131
AOD	cogdx	ENSG00000102158	0.089944	0.000253799	0.00987449	0.124466	0.000275197	0.0104358
AOD	cogdx	ENSG00000258725	-0.0898874	0.000256088	0.0099425	-0.125435	0.000246233	0.00974532
AOD	cogdx	ENSG00000131871	0.0898623	0.000257112	0.00994905	0.125021	0.000258253	0.00992168
AOD	cogdx	ENSG00000107771	0.089856	0.000257368	0.00994905	0.125457	0.000245615	0.00974186
AOD	cogdx	ENSG00000107562	0.0898434	0.000257882	0.00994905	0.125313	0.000249714	0.00977771
AOD	cogdx	ENSG00000235254	-0.0898245	0.000258655	0.00995793	-0.124578	0.000271702	0.0103431
AOD	cogdx	ENSG00000140326	-0.0897868	0.000260206	0.0099967	-0.124272	0.000281376	0.0105238
AOD	cogdx	ENSG00000103995	-0.0897302	0.00026255	0.010063	-0.125276	0.000250788	0.0097885
AOD	cogdx	ENSG00000228376	-0.089705	0.000263597	0.010063	-0.123103	0.000321349	0.0113704
AOD	cogdx	ENSG00000152234	0.0896987	0.00026386	0.010063	0.125267	0.000251056	0.0097885
AOD	cogdx	ENSG00000088038	-0.0896924	0.000264123	0.010063	-0.124424	0.000276531	0.0104358
AOD	cogdx	ENSG00000106605	0.0896673	0.000265177	0.0100807	0.125717	0.000238367	0.00955757
AOD	cogdx	ENSG00000196419	0.0896421	0.000266234	0.0100807	0.125394	0.000247395	0.00974929
AOD	cogdx	ENSG00000236333	-0.0896421	0.000266234	0.0100807	-0.123637	0.000302458	0.0109987
AOD	cogdx	ENSG00000110092	0.0895918	0.000268362	0.0101403	0.125149	0.000254484	0.00985938
AOD	cogdx	ENSG00000150938	0.0895037	0.000272123	0.0102607	0.126262	0.000223823	0.00917561
AOD	cogdx	ENSG00000143621	0.0894912	0.000272664	0.0102607	0.125315	0.000249676	0.00977771
AOD	cogdx	ENSG00000129235	0.0894408	0.00027484	0.0103003	0.125087	0.000256292	0.00988768
AOD	cogdx	ENSG00000261744	-0.0894408	0.00027484	0.0103003	-0.123992	0.000290491	0.0107769
AOD	cogdx	ENSG00000213983	-0.0894094	0.000276207	0.0103305	-0.123756	0.000298413	0.0109382
AOD	cogdx	ENSG00000073921	0.0893528	0.000278686	0.0104015	0.124217	0.00028315	0.0105686
AOD	cogdx	ENSG00000156110	0.0893402	0.000279239	0.0104015	0.124421	0.000276634	0.0104358
AOD	cogdx	ENSG00000231496	-0.0891578	0.000287382	0.0106832	-0.126601	0.000215186	0.00900938
AOD	cogdx	ENSG00000254206	-0.08912	0.000289095	0.0107251	-0.124567	0.000272038	0.0103431
AOD	cogdx	ENSG00000078124	0.0890131	0.000293999	0.0108739	0.124346	0.000279011	0.010478
AOD	cogdx	ENSG00000143947	0.0890068	0.000294289	0.0108739	0.122473	0.000345051	0.0116527
AOD	cogdx	ENSG00000165140	0.0889502	0.000296919	0.0109478	0.122826	0.000331588	0.0114575
AOD	cogdx	ENSG00000121904	-0.0889313	0.000297801	0.0109478	-0.124008	0.000289985	0.0107769
AOD	cogdx	ENSG00000204305	-0.088925	0.000298095	0.0109478	-0.123913	0.000293128	0.010831
AOD	cogdx	ENSG00000254415	0.0888999	0.000299275	0.0109478	0.124366	0.000278366	0.0104752
AOD	cogdx	ENSG00000090266	0.0888873	0.000299867	0.0109478	0.123718	0.000299697	0.0109488
AOD	cogdx	ENSG00000157227	0.0888873	0.000299867	0.0109478	0.123596	0.000303886	0.011007
AOD	cogdx	ENSG00000135702	-0.0888559	0.000301352	0.0109802	-0.123788	0.000297334	0.0109205
AOD	cogdx	ENSG00000136449	-0.0888118	0.000303441	0.0109909	-0.122463	0.000345417	0.0116527
AOD	cogdx	ENSG00000186231	0.0888118	0.000303441	0.0109909	0.122622	0.000339282	0.0115595
AOD	cogdx	ENSG00000104043	0.0888118	0.000303441	0.0109909	0.122253	0.00035368	0.0117558
AOD	cogdx	ENSG00000169714	0.088793	0.000304341	0.0110018	0.124133	0.000285882	0.010649
AOD	cogdx	ENSG00000087116	-0.0887489	0.00030645	0.0110563	-0.122863	0.00033018	0.0114575
AOD	cogdx	ENSG00000204584	-0.0887112	0.000308268	0.0111001	-0.123224	0.000316997	0.0112598
AOD	cogdx	ENSG00000127952	-0.0886672	0.000310402	0.0111333	-0.12354	0.000305814	0.0110333
AOD	cogdx	ENSG00000161921	0.0886672	0.000310402	0.0111333	0.122878	0.000329634	0.0114575
AOD	cogdx	ENSG00000161647	-0.0885917	0.000314094	0.0112232	-0.123046	0.000323429	0.0114081
AOD	cogdx	ENSG00000139679	0.0885854	0.000314403	0.0112232	0.122805	0.000332359	0.0114575
AOD	cogdx	ENSG00000225791	0.0885539	0.000315954	0.0112232	0.121888	0.000368516	0.0119355
AOD	cogdx	ENSG00000138821	0.0885539	0.000315954	0.0112232	0.122932	0.000327624	0.0114575
AOD	cogdx	ENSG00000105835	0.0885414	0.000316577	0.0112232	0.123513	0.000306764	0.0110459
AOD	cogdx	ENSG00000127083	0.0885414	0.000316577	0.0112232	0.123242	0.000316322	0.0112598
AOD	cogdx	ENSG00000168661	-0.0885099	0.000318139	0.0112462	-0.123562	0.000305072	0.0110282
AOD	cogdx	ENSG00000110446	0.0885036	0.000318452	0.0112462	0.1228	0.000332546	0.0114575
AOD	cogdx	ENSG00000105650	-0.0884785	0.000319707	0.0112689	-0.123604	0.000303598	0.011007
AOD	cogdx	ENSG00000171777	0.0884596	0.000320652	0.0112701	0.124294	0.00028067	0.0105188
AOD	cogdx	ENSG00000233527	-0.0884533	0.000320968	0.0112701	-0.12183	0.000370916	0.011971
AOD	cogdx	ENSG00000127080	-0.0883967	0.00032382	0.0113485	-0.120324	0.000438684	0.0129259
AOD	cogdx	ENSG00000106066	0.0883652	0.000325415	0.0113559	0.122847	0.000330776	0.0114575
AOD	cogdx	ENSG00000206503	0.0883464	0.000326375	0.0113559	0.123194	0.000318053	0.0112755
AOD	cogdx	ENSG00000213203	0.0883212	0.00032766	0.0113559	0.12304	0.000323656	0.0114081
AOD	cogdx	ENSG00000143226	0.0883212	0.00032766	0.0113559	0.122722	0.000335492	0.0115158
AOD	cogdx	ENSG00000136111	0.0883023	0.000328627	0.0113559	0.12533	0.000249243	0.00977771
AOD	cogdx	ENSG00000118640	0.088296	0.00032895	0.0113559	0.122451	0.000345909	0.0116527
AOD	cogdx	ENSG00000196126	0.088296	0.00032895	0.0113559	0.122328	0.000350722	0.011748
AOD	cogdx	ENSG00000162493	0.0882898	0.000329273	0.0113559	0.122913	0.000328343	0.0114575
AOD	cogdx	ENSG00000129646	-0.0882835	0.000329596	0.0113559	-0.1209	0.000411497	0.0124699
AOD	cogdx	ENSG00000170775	0.0881262	0.000337779	0.0115841	0.122118	0.000359126	0.011787
AOD	cogdx	ENSG00000102878	-0.0881262	0.000337779	0.0115841	-0.123712	0.000299894	0.0109488
AOD	cogdx	ENSG00000122122	0.0881199	0.00033811	0.0115841	0.122465	0.00034537	0.0116527
AOD	cogdx	ENSG00000189403	0.0881073	0.000338774	0.0115852	0.12192	0.00036719	0.0119246
AOD	cogdx	ENSG00000124313	-0.0880696	0.000340771	0.0116318	-0.123466	0.000308393	0.0110809
AOD	cogdx	ENSG00000144580	-0.0880507	0.000341774	0.0116342	-0.122178	0.000356693	0.0117672
AOD	cogdx	ENSG00000162572	-0.0880444	0.000342109	0.0116342	-0.123803	0.0002968	0.0109205
AOD	cogdx	ENSG00000186960	-0.0880004	0.000344462	0.0116877	-0.122446	0.000346111	0.0116527
AOD	cogdx	ENSG00000152558	0.0879438	0.000347509	0.0116877	0.122213	0.000355284	0.0117558
AOD	cogdx	ENSG00000175866	-0.0879312	0.00034819	0.0116877	-0.123284	0.000314825	0.011248
AOD	cogdx	ENSG00000117862	0.0879312	0.00034819	0.0116877	0.122937	0.000327458	0.0114575
AOD	cogdx	ENSG00000155130	0.0879186	0.000348871	0.0116877	0.121348	0.000391437	0.0122211
AOD	cogdx	ENSG00000091640	0.0879124	0.000349213	0.0116877	0.123824	0.000296121	0.0109196
AOD	cogdx	ENSG00000117118	0.0879124	0.000349213	0.0116877	0.122173	0.000356912	0.0117672
AOD	cogdx	ENSG00000262580	-0.0879061	0.000349555	0.0116877	-0.122642	0.000338545	0.0115559
AOD	cogdx	ENSG00000092010	0.0878872	0.000350582	0.0116877	0.12259	0.000340516	0.0115801
AOD	cogdx	ENSG00000068784	0.0878809	0.000350924	0.0116877	0.122654	0.000338061	0.0115559
AOD	cogdx	ENSG00000166797	0.0878746	0.000351268	0.0116877	0.12324	0.000316411	0.0112598
AOD	cogdx	ENSG00000159189	0.0878683	0.000351611	0.0116877	0.121718	0.000375569	0.0119947
AOD	cogdx	ENSG00000115233	0.087862	0.000351955	0.0116877	0.12336	0.000312147	0.011174
AOD	cogdx	ENSG00000171307	-0.0878495	0.000352644	0.0116894	-0.122093	0.000360124	0.0117884
AOD	cogdx	ENSG00000214078	-0.0877928	0.000355759	0.0117715	-0.122213	0.000355277	0.0117558
AOD	cogdx	ENSG00000186409	-0.0877677	0.000357152	0.0117963	-0.122316	0.000351212	0.011748
AOD	cogdx	ENSG00000168216	0.0877551	0.00035785	0.0117981	0.122988	0.000325575	0.0114538
AOD	cogdx	ENSG00000110315	0.0876985	0.000361008	0.0118809	0.120862	0.000413275	0.0125031
AOD	cogdx	ENSG00000006747	0.0876733	0.00036242	0.0118848	0.122701	0.000336309	0.0115224
AOD	cogdx	ENSG00000232022	-0.0876733	0.00036242	0.0118848	-0.122281	0.000352586	0.0117558
AOD	cogdx	ENSG00000214043	-0.0876608	0.000363128	0.0118868	-0.122437	0.000346458	0.0116527
AOD	cogdx	ENSG00000246889	-0.0876293	0.000364903	0.0119236	-0.121417	0.000388432	0.0122143
AOD	cogdx	ENSG00000115165	0.0876167	0.000365615	0.0119257	0.121544	0.000382956	0.0121066
AOD	cogdx	ENSG00000269473	-0.0876041	0.000366329	0.0119278	-0.122816	0.000331968	0.0114575
AOD	cogdx	ENSG00000136960	0.087535	0.000370278	0.012035	0.121911	0.00036753	0.0119246
AOD	cogdx	ENSG00000080947	-0.0875224	0.000371	0.0120372	-0.121528	0.000383674	0.0121066
AOD	cogdx	ENSG00000207688	-0.0874909	0.000372811	0.0120392	-0.123949	0.000291915	0.0108079
AOD	cogdx	ENSG00000089723	-0.0874846	0.000373175	0.0120392	-0.120656	0.000422812	0.0126799
AOD	cogdx	ENSG00000049860	0.0874721	0.000373902	0.0120392	0.121318	0.000392769	0.0122211
AOD	cogdx	ENSG00000205517	-0.0874595	0.000374631	0.0120392	-0.121656	0.000378207	0.0120371
AOD	cogdx	ENSG00000217801	-0.0874532	0.000374996	0.0120392	-0.121279	0.000394468	0.0122211
AOD	cogdx	ENSG00000228484	0.0874532	0.000374996	0.0120392	0.122266	0.000353192	0.0117558
AOD	cogdx	ENSG00000166343	-0.0874092	0.000377559	0.0121004	-0.121253	0.000395649	0.0122211
AOD	cogdx	ENSG00000107099	0.087384	0.000379032	0.0121264	0.121789	0.000372601	0.0119833
AOD	cogdx	ENSG00000181240	-0.0873651	0.00038014	0.0121314	-0.121215	0.000397298	0.0122211
AOD	cogdx	ENSG00000101000	0.0873588	0.000380509	0.0121314	0.121462	0.000386485	0.0121739
AOD	cogdx	ENSG00000180329	0.0873022	0.000383854	0.0122168	0.122238	0.000354297	0.0117558
AOD	cogdx	ENSG00000131591	-0.0872896	0.000384601	0.0122194	-0.12234	0.000350272	0.011748
AOD	cogdx	ENSG00000111906	0.0872645	0.000386099	0.0122393	0.121226	0.00039683	0.0122211
AOD	cogdx	ENSG00000158292	-0.0872456	0.000387226	0.0122393	-0.120956	0.000408932	0.0124126
AOD	cogdx	ENSG00000103769	0.0872456	0.000387226	0.0122393	0.121723	0.000375381	0.0119947
AOD	cogdx	ENSG00000171812	0.0872142	0.000389111	0.0122777	0.121381	0.00039001	0.0122211
AOD	cogdx	ENSG00000141562	-0.0871953	0.000390246	0.0122924	-0.121724	0.000375336	0.0119947
AOD	cogdx	ENSG00000132906	-0.0871324	0.000394053	0.0123816	-0.121733	0.000374945	0.0119947
AOD	cogdx	ENSG00000267838	-0.0871198	0.000394818	0.0123816	-0.121991	0.000364248	0.0118811
AOD	cogdx	ENSG00000100596	0.0871009	0.000395969	0.0123816	0.121295	0.000393763	0.0122211
AOD	cogdx	ENSG00000163762	0.0870947	0.000396353	0.0123816	0.12161	0.000380169	0.0120786
AOD	cogdx	ENSG00000158352	0.0870884	0.000396738	0.0123816	0.120349	0.000437466	0.0129259
AOD	cogdx	ENSG00000166451	0.0870821	0.000397123	0.0123816	0.122775	0.00033351	0.0114693
AOD	cogdx	ENSG00000251432	-0.0870443	0.00039944	0.0124037	-0.121242	0.000396136	0.0122211
AOD	cogdx	ENSG00000084234	0.087038	0.000399828	0.0124037	0.12215	0.000357819	0.011776
AOD	cogdx	ENSG00000171786	-0.0870255	0.000400604	0.0124037	-0.120729	0.000419415	0.0126264
AOD	cogdx	ENSG00000176406	0.0870192	0.000400992	0.0124037	0.120788	0.000416669	0.012585
AOD	cogdx	ENSG00000225921	0.0870066	0.00040177	0.0124037	0.120051	0.000452172	0.0129259
AOD	cogdx	ENSG00000253208	-0.086994	0.00040255	0.0124037	-0.11965	0.000472657	0.0132004
AOD	cogdx	ENSG00000255302	0.0869877	0.00040294	0.0124037	0.121318	0.000392756	0.0122211
AOD	cogdx	ENSG00000016402	0.0869814	0.000403331	0.0124037	0.120165	0.000446481	0.0129259
AOD	cogdx	ENSG00000147174	-0.0869689	0.000404113	0.0124037	-0.119878	0.000460874	0.0130811
AOD	cogdx	ENSG00000112697	0.0869248	0.000406862	0.0124037	0.12104	0.000405142	0.0123649
AOD	cogdx	ENSG00000073578	0.0869185	0.000407256	0.0124037	0.12211	0.000359438	0.011787
AOD	cogdx	ENSG00000165169	0.0869122	0.000407651	0.0124037	0.121853	0.000369932	0.0119603
AOD	cogdx	ENSG00000127191	-0.0869122	0.000407651	0.0124037	-0.121941	0.000366297	0.0119246
AOD	cogdx	ENSG00000196975	0.0868934	0.000408836	0.0124037	0.119761	0.000466884	0.0131528
AOD	cogdx	ENSG00000100027	-0.0868934	0.000408836	0.0124037	-0.120203	0.000444641	0.0129259
AOD	cogdx	ENSG00000171444	0.0868934	0.000408836	0.0124037	0.121096	0.000402639	0.012344
AOD	cogdx	ENSG00000153822	0.0868808	0.000409629	0.0124037	0.120087	0.000450368	0.0129259
AOD	cogdx	ENSG00000173334	0.0868745	0.000410025	0.0124037	0.121997	0.000364009	0.0118811
AOD	cogdx	ENSG00000125247	0.0868619	0.00041082	0.0124037	0.120134	0.000448012	0.0129259
AOD	cogdx	ENSG00000141127	0.0868493	0.000411616	0.0124037	0.119135	0.000500191	0.0136082
AOD	cogdx	ENSG00000068697	0.0868431	0.000412014	0.0124037	0.121249	0.000395821	0.0122211
AOD	cogdx	ENSG00000132688	0.0868305	0.000412812	0.0124073	0.120976	0.000408024	0.0124056
AOD	cogdx	ENSG00000189043	0.0868053	0.000414412	0.0124268	0.120193	0.000445139	0.0129259
AOD	cogdx	ENSG00000161970	0.086799	0.000414813	0.0124268	0.120312	0.000439295	0.0129259
AOD	cogdx	ENSG00000196531	0.0867676	0.000416824	0.0124667	0.120209	0.00044434	0.0129259
AOD	cogdx	ENSG00000147669	0.086711	0.000420466	0.0125552	0.121801	0.000372105	0.0119833
AOD	cogdx	ENSG00000144589	-0.0866795	0.000422501	0.012583	-0.119644	0.000472982	0.0132004
AOD	cogdx	ENSG00000161149	-0.0866606	0.000423727	0.012583	-0.120318	0.000439015	0.0129259
AOD	cogdx	ENSG00000147251	0.0866606	0.000423727	0.012583	0.120755	0.000418209	0.0126108
AOD	cogdx	ENSG00000182718	0.0866544	0.000424137	0.012583	0.12016	0.000446724	0.0129259
AOD	cogdx	ENSG00000137393	0.0866103	0.000427013	0.0126479	0.121371	0.000390459	0.0122211
AOD	cogdx	ENSG00000143199	-0.0865663	0.000429907	0.0126926	-0.118194	0.000554497	0.01442
AOD	cogdx	ENSG00000126945	0.0865663	0.000429907	0.0126926	0.121021	0.000406015	0.0123649
AOD	cogdx	ENSG00000105612	0.0865223	0.00043282	0.0127581	0.119528	0.000479056	0.0132491
AOD	cogdx	ENSG00000117594	0.0864845	0.000435331	0.0127755	0.120305	0.000439648	0.0129259
AOD	cogdx	ENSG00000105929	-0.0864782	0.000435751	0.0127755	-0.121036	0.000405306	0.0123649
AOD	cogdx	ENSG00000082074	0.0864782	0.000435751	0.0127755	0.119732	0.000468413	0.0131528
AOD	cogdx	ENSG00000159079	-0.0864531	0.000437434	0.0127755	-0.120696	0.000420969	0.0126525
AOD	cogdx	ENSG00000163703	-0.0864531	0.000437434	0.0127755	-0.118267	0.000550069	0.0143514
AOD	cogdx	ENSG00000205220	0.0864468	0.000437856	0.0127755	0.119056	0.000504572	0.0136626
AOD	cogdx	ENSG00000243317	0.0864405	0.000438278	0.0127755	0.1188	0.000518953	0.0138389
AOD	cogdx	ENSG00000144118	0.0864028	0.000440819	0.0128212	0.118458	0.00053871	0.0141844
AOD	cogdx	ENSG00000187446	0.0863965	0.000441244	0.0128212	0.121683	0.00037706	0.0120214
AOD	cogdx	ENSG00000162618	0.086365	0.000443374	0.0128424	0.119685	0.000470798	0.0131795
AOD	cogdx	ENSG00000136522	0.086365	0.000443374	0.0128424	0.120136	0.000447925	0.0129259
AOD	cogdx	ENSG00000211448	0.0863461	0.000444656	0.0128593	0.119531	0.000478863	0.0132491
AOD	cogdx	ENSG00000140678	0.0863273	0.000445942	0.0128762	0.120197	0.000444905	0.0129259
AOD	cogdx	ENSG00000134291	-0.0862832	0.000448956	0.0129429	-0.120043	0.000452591	0.0129259
AOD	cogdx	ENSG00000108946	0.0862644	0.000450253	0.01296	0.120131	0.000448167	0.0129259
AOD	cogdx	ENSG00000154723	0.0862141	0.000453731	0.0130318	0.120435	0.00043336	0.0129192
AOD	cogdx	ENSG00000077721	0.0862078	0.000454167	0.0130318	0.120444	0.000432885	0.0129192
AOD	cogdx	ENSG00000136167	0.0861826	0.000455916	0.0130615	0.119382	0.000486785	0.0133469
AOD	cogdx	ENSG00000104936	-0.0861512	0.000458112	0.013104	-0.119558	0.000477443	0.0132491
AOD	cogdx	ENSG00000213918	-0.0861134	0.00046076	0.0131593	-0.119747	0.000467627	0.0131528
AOD	cogdx	ENSG00000117226	0.0861008	0.000461646	0.0131641	0.118067	0.000562231	0.014542
AOD	cogdx	ENSG00000119203	0.086082	0.000462978	0.0131787	0.121311	0.000393068	0.0122211
AOD	cogdx	ENSG00000168397	-0.0860631	0.000464313	0.0131787	-0.118946	0.000510696	0.0137111
AOD	cogdx	ENSG00000109103	-0.0860631	0.000464313	0.0131787	-0.121527	0.000383687	0.0121066
AOD	cogdx	ENSG00000165629	0.0860505	0.000465205	0.0131837	0.121572	0.000381794	0.0121066
AOD	cogdx	ENSG00000181061	0.0860254	0.000466994	0.013214	0.118463	0.000538444	0.0141844
AOD	cogdx	ENSG00000141013	-0.0860065	0.00046834	0.0132164	-0.119366	0.000487681	0.0133469
AOD	cogdx	ENSG00000235475	-0.0860002	0.00046879	0.0132164	-0.121125	0.000401332	0.0123245
AOD	cogdx	ENSG00000196104	0.0859939	0.00046924	0.0132164	0.120191	0.000445193	0.0129259
AOD	cogdx	ENSG00000008282	0.0859813	0.000470141	0.0132215	0.118284	0.000549066	0.0143514
AOD	cogdx	ENSG00000260023	-0.0859625	0.000471495	0.0132318	-0.117708	0.00058461	0.0146423
AOD	cogdx	ENSG00000186842	-0.0859562	0.000471948	0.0132318	-0.117302	0.000610908	0.0151196
AOD	cogdx	ENSG00000104974	0.085931	0.000473761	0.0132624	0.119961	0.000456672	0.0130021
AOD	cogdx	ENSG00000204592	0.0859184	0.00047467	0.0132676	0.119458	0.000482761	0.0133315
AOD	cogdx	ENSG00000104341	0.0858681	0.000478323	0.0133494	0.119579	0.00047634	0.0132491
AOD	cogdx	ENSG00000095139	0.0858304	0.000481079	0.0133762	0.119921	0.000458736	0.0130406
AOD	cogdx	ENSG00000172803	-0.0858115	0.000482463	0.0133762	-0.118998	0.000507816	0.0137111
AOD	cogdx	ENSG00000147394	0.0858115	0.000482463	0.0133762	0.116627	0.000657142	0.0157301
AOD	cogdx	ENSG00000184203	0.0858115	0.000482463	0.0133762	0.119529	0.000478991	0.0132491
AOD	cogdx	ENSG00000229117	0.0858052	0.000482925	0.0133762	0.118312	0.000547387	0.0143398
AOD	cogdx	ENSG00000056487	-0.0857549	0.000486637	0.0134587	-0.120647	0.000423263	0.0126799
AOD	cogdx	ENSG00000107957	-0.0857171	0.000489439	0.0135124	-0.118795	0.000519222	0.0138389
AOD	cogdx	ENSG00000138617	-0.0856983	0.000490845	0.0135124	-0.119121	0.000500954	0.0136087
AOD	cogdx	ENSG00000165197	-0.0856857	0.000491785	0.0135124	-0.118591	0.000530949	0.0140901
AOD	cogdx	ENSG00000248859	0.0856857	0.000491785	0.0135124	0.119792	0.000465277	0.0131528
AOD	cogdx	ENSG00000134440	0.0856794	0.000492255	0.0135124	0.120178	0.000445837	0.0129259
AOD	cogdx	ENSG00000165233	-0.0856605	0.000493669	0.013531	-0.120049	0.000452246	0.0129259
AOD	cogdx	ENSG00000115128	0.0855851	0.000499362	0.0136666	0.119192	0.000497071	0.013562
AOD	cogdx	ENSG00000149218	0.0855536	0.000501753	0.0137116	0.121029	0.000405629	0.0123649
AOD	cogdx	ENSG00000118363	0.0855284	0.000503673	0.0137363	0.119748	0.000467557	0.0131528
AOD	cogdx	ENSG00000013561	0.0855222	0.000504154	0.0137363	0.120592	0.000425842	0.0127364
AOD	cogdx	ENSG00000101180	-0.085497	0.000506082	0.0137481	-0.117724	0.000583591	0.0146408
AOD	cogdx	ENSG00000066583	0.085497	0.000506082	0.0137481	0.119564	0.000477128	0.0132491
AOD	cogdx	ENSG00000126767	-0.0854844	0.000507049	0.013754	-0.120363	0.000436806	0.0129259
AOD	cogdx	ENSG00000146555	-0.0854089	0.000512886	0.0138621	-0.119406	0.000485547	0.0133469
AOD	cogdx	ENSG00000185379	-0.0854089	0.000512886	0.0138621	-0.120045	0.000452465	0.0129259
AOD	cogdx	ENSG00000156162	0.0854026	0.000513375	0.0138621	0.118961	0.000509881	0.0137111
AOD	cogdx	ENSG00000165410	0.0853775	0.000515336	0.0138621	0.118029	0.000564534	0.0145451
AOD	cogdx	ENSG00000173145	0.0853775	0.000515336	0.0138621	0.120051	0.000452164	0.0129259
AOD	cogdx	ENSG00000075399	-0.0853712	0.000515828	0.0138621	-0.120146	0.000447459	0.0129259
AOD	cogdx	ENSG00000168374	0.0853649	0.00051632	0.0138621	0.118866	0.000515202	0.0137918
AOD	cogdx	ENSG00000164663	-0.085346	0.000517798	0.0138815	-0.118002	0.000566176	0.0145451
AOD	cogdx	ENSG00000109758	-0.0853335	0.000518786	0.0138877	-0.118574	0.000531914	0.0140953
AOD	cogdx	ENSG00000099326	-0.0853209	0.000519775	0.0138933	-0.119735	0.000468247	0.0131528
AOD	cogdx	ENSG00000176268	-0.0853083	0.000520766	0.0138933	-0.117179	0.000619109	0.015245
AOD	cogdx	ENSG00000188818	-0.085302	0.000521262	0.0138933	-0.120144	0.000447537	0.0129259
AOD	cogdx	ENSG00000102390	0.0852831	0.000522754	0.0139128	0.118183	0.000555159	0.01442
AOD	cogdx	ENSG00000265043	-0.0852706	0.00052375	0.0139192	-0.118983	0.000508615	0.0137111
AOD	cogdx	ENSG00000174529	-0.085258	0.000524748	0.0139248	-0.117157	0.000620604	0.015245
AOD	cogdx	ENSG00000180773	0.0852454	0.000525748	0.0139248	0.119045	0.000505169	0.0136626
AOD	cogdx	ENSG00000151702	0.0852202	0.000527754	0.0139248	0.117792	0.000579293	0.0146109
AOD	cogdx	ENSG00000224078	-0.0852202	0.000527754	0.0139248	-0.117575	0.000593137	0.0147593
AOD	cogdx	ENSG00000125827	0.0852202	0.000527754	0.0139248	0.120286	0.000440575	0.0129259
AOD	cogdx	ENSG00000213221	-0.0851825	0.000530775	0.0139844	-0.11918	0.000497754	0.013562
AOD	cogdx	ENSG00000188206	-0.0851636	0.000532292	0.0140043	-0.118194	0.000554464	0.01442
AOD	cogdx	ENSG00000062716	0.0851385	0.00053432	0.0140242	0.119773	0.000466285	0.0131528
AOD	cogdx	ENSG00000126001	-0.0851322	0.000534829	0.0140242	-0.117035	0.000628863	0.0153366
AOD	cogdx	ENSG00000021488	-0.0851196	0.000535847	0.0140242	-0.117608	0.000590968	0.0147453
AOD	cogdx	ENSG00000148200	-0.0851133	0.000536356	0.0140242	-0.118741	0.00052232	0.0138893
AOD	cogdx	ENSG00000144468	0.085107	0.000536866	0.0140242	0.119708	0.000469647	0.0131673
AOD	cogdx	ENSG00000100234	0.0850881	0.000538399	0.0140443	0.11693	0.000636016	0.0153884
[truncated: 4,127 more rows]

## Sheet: Table S5
Table S5 The correlation network for 23 CNV-Gene-AOD pairs
CNV	Gene	Trait	Beta (CNV-Gene)	P.adj (CNV-Gene)	Beta (CNV-AOD)	P.adj (CNV-AOD)	Cor (Gene-AOD)	P.adj (Gene-AOD)
DEL33439	ZNF185	AOD	1.13	0.0151	12.7	0.0158	0.117	0.0157
DEL12587	CTHRC1	AOD	1.51	0.00761	8.48	0.0147	0.139	0.00447
mCNV14192	PLAU	AOD	-1.52	0.00322	-10.5	0.00325	0.133	0.00631
mCNV14192	CTHRC1	AOD	-1.49	0.00873	-10.5	0.00325	0.139	0.00447
mCNV14192	TLR1	AOD	-1.78	0.0204	-10.5	0.00325	0.135	0.00545
DUP42180	LINC01551	AOD	-1.8	1.63e-10	-8.99	0.0158	-0.122	0.0117
DUP42180	SPARCL1	AOD	-1.28	0.00368	-8.99	0.0158	0.131	0.00708
DUP42180	DLX2	AOD	-1.85	0.00404	-8.99	0.0158	-0.104	0.0318
DUP42180	XX-CR54.3	AOD	-1.79	0.00667	-8.99	0.0158	-0.105	0.0294
DUP42180	SYTL2	AOD	-0.963	0.0196	-8.99	0.0158	0.104	0.0318
DUP42180	SCG3	AOD	-1.08	0.0196	-8.99	0.0158	0.0969	0.0449
DUP42180	KIF5A	AOD	-1.23	0.0349	-8.99	0.0158	0.131	0.0069
DUP42180	ZNF185	AOD	-0.85	0.0351	-8.99	0.0158	0.117	0.0157
DUP42180	OTOF	AOD	1.15	0.0374	-8.99	0.0158	-0.165	0.000812
DUP42180	CALB2	AOD	1.77	0.0426	-8.99	0.0158	-0.127	0.00894
DEL5006	ZNF185	AOD	1.32	0.00119	10	0.0219	0.117	0.0157
DEL5006	PLGRKT	AOD	1.25	0.0171	10	0.0219	0.103	0.0327
DEL5006	ALDH1A1	AOD	1.96	0.0204	10	0.0219	0.102	0.0349
DEL5006	TLR1	AOD	2.45	0.0267	10	0.0219	0.135	0.00545
DEL5006	PLAU	AOD	1.73	0.0428	10	0.0219	0.133	0.00631
DEL5006	NT5DC1	AOD	0.995	0.0489	10	0.0219	0.152	0.00182
mCNV6126	HDDC2	AOD	-0.252	0.0447	-3.77	0.00797	0.121	0.0122
DEL29087	ZNF185	AOD	1.13	0.0151	12.7	0.0158	0.117	0.0157
Note: Beta, estimated effect size of CNV on gene expression, CNV on AOD; Cor, Spearman correlation coefficient; P.adj, False Discovery Rate (FDR) < 0.05.

## Sheet: Table S6
Table S6 The correlation between CNVs and AOD
cnv	cor.kendall	p.kendall	padj.kendall	cor.spearman	p.spearman	padj.spearman	cor.pearson	p.pearson	padj.pearson
DUP42180	-0.0816153	0.00171008	0.0129583	-0.0934692	0.00168236	0.0128639	-0.125325	2.45132e-05	2.72369e-05
DEL15967	0.0744062	0.00424437	0.0129583	0.0852131	0.00420038	0.0128639	0.136837	4.02003e-06	8.04006e-06
DEL5006	0.0707345	0.00656181	0.0129583	0.0810081	0.0065092	0.0128639	0.118502	6.66727e-05	6.66727e-05
DEL29312	0.0702238	0.00696157	0.0129583	0.0804233	0.00690782	0.0128639	0.138656	2.97959e-06	7.44897e-06
mCNV6126	-0.0692904	0.00772306	0.0129583	-0.0793347	0.00770853	0.0128639	-0.138926	2.84938e-06	7.44897e-06
mCNV14192	-0.0692383	0.00777495	0.0129583	-0.079322	0.00771833	0.0128639	-0.148648	5.37121e-07	5.37121e-06
mCNV32854	-0.0649885	0.0124785	0.0144196	-0.0744632	0.0124022	0.0143486	-0.130812	1.05526e-05	1.75876e-05
DEL33439	0.0646475	0.0129777	0.0144196	0.074037	0.0129138	0.0143486	0.128507	1.50989e-05	1.88736e-05
DEL29087	0.0646475	0.0129777	0.0144196	0.074037	0.0129138	0.0143486	0.128507	1.50989e-05	1.88736e-05
DEL12587	0.0610353	0.0189982	0.0189982	0.0699002	0.0189317	0.0189317	0.143231	1.37949e-06	6.89743e-06
Note: cor.kendall, the Kendall correlation coefficient; cor.spearman, Spearman correlation coefficient; cor.pearson, Pearson coefficient; padj, False Discovery Rate (FDR) < 0.05.

## Sheet: Table S7
Table S7 Summary of the significant AOD-correlated CNVs in different groups
	AD				Normal			All
CNV	Trait	Pvalue	FDR	Beta	Pvalue	FDR	Beta	Pvalue	FDR	Beta
DEL15967	age_at_death	1.18e-09	5.47e-06	15.8395	-	-	-	2.96e-05	0.029265	7.5701
DUP42180	age_at_death	3.22e-06	0.004638	-9.9576	-	-	-	2.75e-05	0.029265	-8.48759
DEL12587	age_at_death	3.02e-08	5.61e-05	9.18859	-	-	-	2.69e-05	0.029265	7.62251
mCNV14192	age_at_death	1.05e-05	0.00771	-9.39017	0.004956	0.14932	-13.5773	3.59e-07	0.003551	-10.2577
DEL5006	age_at_death	0.002021	0.14506	8.09479	0.004956	0.14932	13.5773	1.32e-05	0.021728	10.1647
DEL29312	age_at_death	3.75e-05	0.020472	7.65761	0.015075	0.209211	8.3337	2.93e-05	0.029265	6.91903
mCNV32854	age_at_death	0.003153	0.14506	-10.9539	0.003993	0.14932	-8.02206	2.67e-06	0.007264	-9.48005
DEL29087	age_at_death	0.003153	0.14506	10.9539	0.003092	0.14932	14.2866	3.67e-06	0.007264	13.2147
DEL33439	age_at_death	0.003153	0.14506	10.9539	0.003092	0.14932	14.2866	3.67e-06	0.007264	13.2147
mCNV6126	age_at_death	0.008221	0.275968	-2.33378	0.000108	0.101002	-5.96389	1.74e-06	0.007264	-3.68356
Note: Beta, estimated effect size ; P.adj, adjusted P-value calculated based on linear regression by Matrix eQTL and adjusted by FDR

## Sheet: Table S8
Table S8 Differential expressed genes analysis between AD and Normal group
Genes	logFC	AveExpr	t	P.Value	adj.P.Val	B
ENSG00000266903	-0.822246	-0.843691	-6.87226	1.52022e-11	7.97639e-09	15.7717
ENSG00000196154	-0.680699	0.626652	-7.41592	3.90924e-13	4.65175e-10	19.2677
ENSG00000010310	-0.679952	0.919299	-6.52774	1.37314e-10	4.43916e-08	13.6744
ENSG00000188488	-0.648878	-2.00402	-5.0383	6.14094e-07	2.82637e-05	5.7158
ENSG00000205929	-0.647406	-0.255593	-6.62251	7.56567e-11	2.8945e-08	14.242
ENSG00000130701	0.646825	-1.87181	4.84699	1.57989e-06	5.82249e-05	4.82902
ENSG00000162843	-0.594444	-1.64118	-5.19751	2.73138e-07	1.53862e-05	6.4778
ENSG00000233670	-0.565172	-0.730539	-4.72527	2.83549e-06	8.7514e-05	4.28139
ENSG00000188269	-0.556203	-1.18249	-5.14368	3.60078e-07	1.88928e-05	6.21772
ENSG00000258545	-0.555364	-2.72459	-3.49659	0.000504328	0.00439321	-0.509211
ENSG00000111087	-0.554992	1.30934	-7.26395	1.11279e-12	1.07554e-09	18.2678
ENSG00000012223	-0.553487	-0.890867	-4.21334	2.88332e-05	0.000507663	2.12089
ENSG00000255986	-0.551363	-1.32023	-4.51383	7.59685e-06	0.000181889	3.36097
ENSG00000228058	-0.543719	0.720477	-6.01365	3.07194e-09	5.03689e-07	10.7205
ENSG00000227456	-0.540766	-1.368	-6.00183	3.29117e-09	5.24259e-07	10.6551
ENSG00000258859	0.535886	-0.976962	5.65171	2.40697e-08	2.48323e-06	8.77025
ENSG00000088836	-0.531586	2.11757	-8.67954	3.37916e-17	3.10275e-13	28.2316
ENSG00000147571	0.531128	0.222403	4.71512	2.97538e-06	9.06135e-05	4.23633
ENSG00000183090	0.528089	0.31792	5.35972	1.17027e-07	7.90107e-06	7.27647
ENSG00000186081	0.509178	0.0488468	4.37122	1.44481e-05	0.000305321	2.76242
ENSG00000134184	0.501567	0.42758	1.64754	0.099946	0.217777	-5.09106
ENSG00000108691	-0.50067	0.814827	-3.79252	0.000163462	0.00189269	0.52017
ENSG00000251632	-0.496634	-0.927418	-6.12957	1.553e-09	3.00203e-07	11.368
ENSG00000233123	0.493967	2.21133	6.77878	2.78783e-11	1.34725e-08	15.1934
ENSG00000260788	-0.493422	1.40788	-6.49153	1.721e-10	5.18105e-08	13.4595
ENSG00000166535	-0.493383	2.40823	-7.42465	3.67943e-13	4.65175e-10	19.3257
ENSG00000128564	0.49008	5.10854	4.87976	1.34677e-06	5.16329e-05	4.97867
ENSG00000254561	0.485767	1.0037	5.90975	5.60859e-09	8.19007e-07	10.1496
ENSG00000152726	0.480471	0.059273	2.18431	0.0293071	0.0889138	-4.09433
ENSG00000171388	-0.472408	4.28012	-7.49798	2.20625e-13	4.05156e-10	19.8148
ENSG00000258227	-0.471488	-0.621096	-4.13903	3.96144e-05	0.0006478	1.82665
ENSG00000254510	0.465012	-1.33444	4.46089	9.66429e-06	0.000218835	3.13666
ENSG00000196415	0.463761	-0.24068	6.37606	3.51183e-10	9.21302e-08	12.7808
ENSG00000188536	0.463088	4.86016	4.54442	6.60313e-06	0.000164312	3.4917
ENSG00000235423	-0.460433	0.281708	-7.8149	2.30987e-14	8.48367e-11	21.9743
ENSG00000249577	-0.458195	-0.498055	-5.50796	5.29036e-08	4.51871e-06	8.02586
ENSG00000197322	0.458123	0.784338	6.26264	7.00296e-10	1.60753e-07	12.1246
ENSG00000121966	-0.455752	1.67242	-5.79401	1.08533e-08	1.3413e-06	9.52411
ENSG00000086159	-0.451248	1.06177	-7.44785	3.13113e-13	4.65175e-10	19.4799
ENSG00000091879	-0.451124	3.04275	-4.25797	2.37692e-05	0.0004418	2.3
ENSG00000237212	0.447265	-0.981564	4.73329	2.72937e-06	8.5097e-05	4.31707
ENSG00000164949	-0.44609	2.56345	-6.12992	1.54978e-09	3.00203e-07	11.37
ENSG00000260088	0.443991	-0.542371	5.22617	2.35534e-07	1.35167e-05	6.61727
ENSG00000230882	0.441479	-0.733341	5.50102	5.4928e-08	4.64838e-06	7.99039
ENSG00000087116	-0.439021	2.3764	-7.68986	5.67709e-14	1.48934e-10	21.1135
ENSG00000157833	-0.436714	5.14634	-7.30623	8.3324e-13	8.5009e-10	18.5443
ENSG00000240907	0.435084	0.0714917	4.12542	4.19672e-05	0.000676888	1.77327
ENSG00000079689	-0.432915	-0.512674	-5.40282	9.308e-08	6.89243e-06	7.49246
ENSG00000171873	0.425328	0.910766	5.83638	8.53415e-09	1.11944e-06	9.75182
ENSG00000223930	0.422727	-1.81558	4.62598	4.52581e-06	0.000122947	3.84429
ENSG00000251372	-0.417766	1.49117	-5.24942	2.08755e-07	1.22821e-05	6.73095
ENSG00000175832	-0.415787	0.361765	-4.9947	7.63778e-07	3.3475e-05	5.5109
ENSG00000166523	-0.41207	-0.289221	-3.63453	0.000301179	0.00299451	-0.0393587
ENSG00000230387	0.408912	-1.49384	4.55162	6.38803e-06	0.000160667	3.52259
ENSG00000185022	-0.406167	3.66644	-5.32455	1.40906e-07	9.14344e-06	7.10138
ENSG00000228408	-0.400465	1.43205	-4.1751	3.39751e-05	0.000576274	1.96883
ENSG00000086717	0.400023	0.839179	5.6773	2.0884e-08	2.21684e-06	8.90455
ENSG00000175592	-0.398659	-0.445766	-3.53361	0.000439891	0.0039502	-0.384828
ENSG00000053702	-0.396031	3.15715	-7.87174	1.52894e-14	8.48367e-11	22.3694
ENSG00000145358	-0.395992	2.5933	-5.78201	1.16147e-08	1.41253e-06	9.4599
ENSG00000145832	-0.394353	3.03476	-6.98643	7.18204e-12	4.39636e-09	16.4871
ENSG00000183196	-0.391306	2.49062	-6.3942	3.1419e-10	8.61163e-08	12.8867
ENSG00000152049	-0.390888	2.40124	-4.32377	1.78237e-05	0.000358505	2.56726
ENSG00000170891	-0.390731	-0.60091	-4.57397	5.76239e-06	0.000149464	3.61877
ENSG00000164326	0.39048	3.952	4.07951	5.09167e-05	0.000784425	1.59451
ENSG00000090104	-0.389904	1.65569	-2.63079	0.00872679	0.0363398	-3.05604
ENSG00000042062	-0.388868	2.59869	-5.6295	2.72152e-08	2.65552e-06	8.65409
ENSG00000232987	0.387139	-0.600904	4.37714	1.40727e-05	0.000298419	2.7869
ENSG00000261195	-0.386286	1.32131	-6.47462	1.91175e-10	5.66247e-08	13.3594
ENSG00000157005	0.385879	2.38595	3.83673	0.000137223	0.00166774	0.680829
ENSG00000102359	-0.385396	-1.1784	-4.24385	2.52721e-05	0.000460871	2.24313
ENSG00000101883	0.383307	-0.11673	3.31633	0.000964413	0.00717895	-1.09685
ENSG00000011426	-0.383002	5.31225	-6.93573	1.00326e-11	5.58297e-09	16.1682
ENSG00000244734	0.382963	5.45358	2.98724	0.00292439	0.0162295	-2.09213
ENSG00000256193	0.382033	2.744	5.19542	2.76098e-07	1.54581e-05	6.46766
ENSG00000188672	0.380627	-0.153585	6.61557	7.90502e-11	2.90335e-08	14.2003
ENSG00000129654	-0.380475	1.91469	-4.30537	1.93249e-05	0.000382829	2.49215
ENSG00000197705	0.380009	-1.40669	4.12659	4.17595e-05	0.000676254	1.77786
ENSG00000141433	0.378261	2.89065	5.24888	2.09338e-07	1.22821e-05	6.72832
ENSG00000168081	0.377399	0.17885	4.66096	3.84224e-06	0.000109224	3.99728
ENSG00000198417	-0.377239	5.37369	-4.84927	1.56246e-06	5.79357e-05	4.83942
ENSG00000158865	-0.376965	3.12183	-4.80806	1.90747e-06	6.62204e-05	4.65248
ENSG00000007908	0.375777	-1.98654	2.10081	0.0360538	0.103468	-4.26747
ENSG00000111181	-0.374553	5.14318	-7.50459	2.10634e-13	4.05156e-10	19.8591
ENSG00000118785	-0.374496	6.50984	-4.79139	2.06692e-06	7.01605e-05	4.5773
ENSG00000125733	-0.374488	3.75627	-6.99299	6.87686e-12	4.35471e-09	16.5286
ENSG00000214100	0.373853	-1.01038	3.83721	0.000136964	0.0016657	0.682564
ENSG00000142449	0.373512	0.0637873	5.54616	4.29846e-08	3.75248e-06	8.22202
ENSG00000162068	-0.373197	-1.80305	-4.53791	6.80359e-06	0.000167932	3.4638
ENSG00000265179	0.372873	0.170439	5.21254	2.5275e-07	1.43256e-05	6.55084
ENSG00000172935	-0.372821	1.20404	-6.64986	6.36145e-11	2.48557e-08	14.4072
ENSG00000256422	0.372149	0.238138	5.60436	3.12566e-08	2.94357e-06	8.52317
ENSG00000223942	0.372093	-1.13055	4.49075	8.4399e-06	0.000196938	3.26287
ENSG00000108785	-0.37189	-0.997188	-4.15302	3.7329e-05	0.000619273	1.88166
ENSG00000198883	0.36967	2.92228	5.94082	4.68902e-09	7.07877e-07	10.3194
ENSG00000232780	0.369399	-0.642258	5.14789	3.52418e-07	1.87588e-05	6.23796
ENSG00000205634	0.36817	-0.491628	4.32437	1.7776e-05	0.000357937	2.56976
ENSG00000159674	0.367442	2.33171	5.30338	1.57487e-07	9.97273e-06	6.99651
ENSG00000196517	-0.365649	4.00015	-9.08613	1.31074e-18	2.40705e-14	31.3514
ENSG00000120729	-0.365277	1.23024	-6.2428	7.89293e-10	1.77727e-07	12.0109
ENSG00000164188	-0.364991	4.60286	-5.42068	8.46198e-08	6.40037e-06	7.58238
ENSG00000165105	-0.363931	-1.25019	-3.86088	0.000124628	0.00155374	0.769306
ENSG00000259520	0.36376	-0.620517	3.54441	0.000422594	0.00384322	-0.348297
ENSG00000019991	-0.360325	2.80832	-4.66695	3.73549e-06	0.00010652	4.02361
ENSG00000187984	0.359455	3.70677	5.36798	1.12019e-07	7.70457e-06	7.31773
ENSG00000134294	-0.358242	6.43914	-7.41967	3.80886e-13	4.65175e-10	19.2926
ENSG00000234394	0.358083	-1.6983	3.3761	0.000780367	0.0061505	-0.905336
ENSG00000249436	0.356438	1.80405	5.88398	6.50276e-09	9.1592e-07	10.0094
ENSG00000154864	-0.35603	2.94101	-6.38681	3.28779e-10	8.75028e-08	12.8435
ENSG00000130368	0.355863	-3.002	3.60652	0.000334871	0.00323722	-0.136175
ENSG00000169064	0.353212	2.47638	5.64352	2.5186e-08	2.55534e-06	8.72737
ENSG00000176387	-0.352917	1.66754	-4.42662	1.12787e-05	0.000246869	2.99282
ENSG00000151632	-0.352655	1.92657	-5.28295	1.75269e-07	1.07647e-05	6.89568
ENSG00000111863	0.35242	0.711978	4.18559	3.24831e-05	0.000553872	2.01043
ENSG00000183963	-0.352376	4.52138	-6.26919	6.73092e-10	1.59529e-07	12.1623
ENSG00000184669	-0.349879	-0.843868	-5.75506	1.35194e-08	1.56995e-06	9.31612
ENSG00000074219	-0.349569	2.13716	-6.18275	1.13162e-09	2.38862e-07	11.6686
ENSG00000110169	0.348471	-0.85259	4.92782	1.06389e-06	4.27216e-05	5.19982
ENSG00000246363	0.348468	-0.202432	4.93061	1.04936e-06	4.25396e-05	5.21272
ENSG00000188783	-0.347896	5.05832	-7.10728	3.21183e-12	2.34902e-09	17.2553
ENSG00000254081	0.346415	-0.0116496	3.57523	0.000376673	0.0035346	-0.243472
ENSG00000101187	-0.345951	5.31427	-4.79062	2.07464e-06	7.01671e-05	4.57381
ENSG00000173811	0.345666	-1.14823	3.24129	0.00125251	0.00875232	-1.33263
ENSG00000161896	-0.344261	1.23973	-5.119	4.08379e-07	2.07741e-05	6.09931
ENSG00000165092	0.344064	4.92726	6.6158	7.89355e-11	2.90335e-08	14.2016
ENSG00000175084	0.344029	-0.334919	4.85405	1.52658e-06	5.69798e-05	4.8612
ENSG00000180644	-0.343751	-1.22042	-3.14452	0.00174172	0.011061	-1.629
ENSG00000107165	0.343383	-0.60206	3.9237	9.67788e-05	0.00127859	1.002
ENSG00000131885	0.34327	1.92875	4.12082	4.27907e-05	0.000689306	1.75529
ENSG00000197471	-0.341666	0.494969	-4.69975	3.2002e-06	9.54035e-05	4.16821
ENSG00000229391	-0.341063	-1.39957	-2.13368	0.0332544	0.0973466	-4.20011
ENSG00000152034	0.339534	1.65744	4.65538	3.94412e-06	0.000110919	3.97282
ENSG00000038945	-0.339345	0.614251	-3.69666	0.000237456	0.00250612	0.177985
ENSG00000125772	0.339042	4.6248	7.41072	4.05293e-13	4.65175e-10	19.2332
ENSG00000239961	-0.33891	-1.69379	-3.07274	0.00221243	0.0131316	-1.84322
ENSG00000248738	0.337615	0.302129	4.06173	5.48473e-05	0.000828303	1.52579
ENSG00000205358	-0.337399	0.744691	-2.74295	0.00626183	0.0284634	-2.76558
ENSG00000227582	0.335346	-1.89405	2.81798	0.00498415	0.024081	-2.56471
ENSG00000132832	0.334776	1.47664	7.36222	5.66879e-13	6.12363e-10	18.9124
ENSG00000251442	-0.333054	2.74032	-5.11171	4.23809e-07	2.13814e-05	6.06443
ENSG00000183615	-0.332312	0.234905	-4.57879	5.63539e-06	0.000147209	3.63957
ENSG00000177807	-0.331348	6.91712	-6.85262	1.72772e-11	8.81328e-09	15.6497
ENSG00000250770	0.331035	-0.385416	4.17594	3.38523e-05	0.000575081	1.97219
ENSG00000162006	0.330977	0.00686198	3.44105	0.000617718	0.00510519	-0.693452
ENSG00000255916	0.330901	1.86396	5.0066	7.19737e-07	3.20807e-05	5.56668
ENSG00000260549	-0.330754	1.94472	-4.37485	1.42164e-05	0.000301119	2.77745
ENSG00000124253	-0.330696	0.925484	-2.58624	0.00992571	0.0400518	-3.1681
ENSG00000188039	-0.330164	4.71871	-5.53848	4.48217e-08	3.88258e-06	8.18247
ENSG00000255041	-0.329433	-2.2875	-3.61926	0.000319121	0.00312218	-0.0921998
ENSG00000132744	-0.329246	-0.283376	-2.8611	0.00436152	0.0218719	-2.44685
ENSG00000205562	0.329083	0.817448	5.36898	1.11426e-07	7.69255e-06	7.32274
ENSG00000256673	0.328762	-1.06191	4.54866	6.47561e-06	0.000162014	3.50989
ENSG00000034063	-0.328168	1.35774	-5.3186	1.45383e-07	9.33502e-06	7.07189
ENSG00000064300	-0.327122	1.40333	-3.84578	0.000132367	0.00162269	0.71393
ENSG00000197253	0.326793	-1.74766	2.50254	0.0125824	0.0476027	-3.37361
ENSG00000179477	0.326677	0.400604	4.64647	4.11239e-06	0.000113735	3.93378
ENSG00000175287	-0.326522	4.6132	-5.42643	8.20556e-08	6.30489e-06	7.61142
ENSG00000169271	0.326175	1.02955	4.79211	2.0598e-06	7.00485e-05	4.58053
ENSG00000261026	0.325601	-1.38047	4.26553	2.30008e-05	0.000431007	2.3305
ENSG00000128262	0.324396	-1.09876	2.79819	0.0052959	0.0250848	-2.6182
ENSG00000223553	0.324032	-0.285978	3.92968	9.44597e-05	0.00125518	1.02433
ENSG00000158714	-0.323573	-1.08912	-2.28624	0.0225706	0.0732695	-3.87393
ENSG00000135736	-0.323491	0.899277	-5.43106	8.00495e-08	6.19345e-06	7.63478
ENSG00000003989	-0.32316	4.40214	-4.8716	1.40149e-06	5.33964e-05	4.94133
ENSG00000189275	0.322929	1.6652	3.97457	7.86559e-05	0.0010951	1.19305
ENSG00000237686	0.32053	-0.158465	5.14293	3.61464e-07	1.88952e-05	6.21411
ENSG00000254746	-0.320454	0.620136	-5.5883	3.41397e-08	3.11356e-06	8.43976
ENSG00000123610	-0.319611	-0.440985	-4.5153	7.54585e-06	0.000180903	3.36725
ENSG00000126803	-0.319175	6.18738	-6.55554	1.15368e-10	3.97416e-08	13.8402
ENSG00000115194	0.318581	5.35473	5.92341	5.18444e-09	7.67799e-07	10.2242
ENSG00000177238	0.3181	-1.04408	4.84609	1.58675e-06	5.82783e-05	4.82496
ENSG00000166863	0.317825	1.87808	4.69894	3.21244e-06	9.56131e-05	4.16464
ENSG00000006128	0.317599	2.14883	4.10892	4.49956e-05	0.000714175	1.70881
ENSG00000230805	0.317101	-1.02126	3.62179	0.000316079	0.00310152	-0.0834545
ENSG00000206172	0.316856	1.01132	4.82484	1.75895e-06	6.28432e-05	4.72842
ENSG00000142227	-0.31625	3.11324	-6.34538	4.23716e-10	1.08071e-07	12.6023
ENSG00000261701	-0.315985	2.11145	-3.81848	0.000147529	0.00175809	0.61431
ENSG00000248587	0.315134	-0.6882	4.28081	2.15183e-05	0.00041239	2.39233
ENSG00000106128	-0.315083	-1.23749	-5.22761	2.33776e-07	1.34579e-05	6.62433
ENSG00000064218	0.314606	-0.648986	3.48395	0.000528275	0.00453329	-0.551386
ENSG00000142765	-0.313788	0.739687	-6.65752	6.05932e-11	2.41899e-08	14.4536
ENSG00000006327	-0.313763	0.745365	-3.86401	0.000123077	0.00153754	0.78082
ENSG00000164136	-0.313327	-0.827594	-5.41507	8.7192e-08	6.50891e-06	7.55412
ENSG00000257135	0.312447	-0.968088	4.84896	1.5648e-06	5.79357e-05	4.83802
ENSG00000016602	-0.311481	1.54938	-5.07371	5.13805e-07	2.48958e-05	5.88338
ENSG00000148734	-0.311005	-1.90318	-3.32348	0.000940444	0.00704336	-1.07411
ENSG00000166111	0.310664	5.23988	5.38307	1.03399e-07	7.34067e-06	7.39327
ENSG00000105419	0.31022	5.59581	7.70459	5.10959e-14	1.48934e-10	21.2143
ENSG00000233280	-0.310068	0.269002	-4.03636	6.09581e-05	0.000899145	1.42823
ENSG00000233327	0.308798	2.54333	2.14265	0.0325232	0.0959756	-4.18154
ENSG00000236714	0.308625	-1.3281	3.93746	9.15197e-05	0.00123002	1.05346
ENSG00000177575	-0.308345	2.23845	-2.41294	0.0161086	0.0572735	-3.58625
ENSG00000158169	-0.307283	1.75195	-6.91203	1.17207e-11	6.33054e-09	16.0198
ENSG00000254744	-0.307228	-1.19115	-2.81516	0.00502753	0.024182	-2.57235
ENSG00000242142	0.30661	-0.540637	2.49851	0.012725	0.0480234	-3.38334
ENSG00000256956	0.305787	-1.83612	3.66509	0.000268057	0.00274393	0.0671073
ENSG00000265313	0.305437	-0.770911	4.27239	2.23231e-05	0.000420885	2.35825
ENSG00000054803	0.305411	3.63786	4.72356	2.85853e-06	8.77025e-05	4.27381
ENSG00000186891	0.304728	0.260059	4.55302	6.3471e-06	0.000160328	3.52859
ENSG00000168743	-0.304582	1.45937	-5.64354	2.51835e-08	2.55534e-06	8.72747
ENSG00000106624	-0.304446	5.63628	-4.60745	4.93404e-06	0.000132275	3.76364
ENSG00000234111	0.304388	-0.591838	4.93839	1.00987e-06	4.14885e-05	5.24871
ENSG00000255136	0.303715	0.0183257	5.02369	6.60778e-07	2.99618e-05	5.64696
ENSG00000153822	-0.303678	3.52054	-5.0692	5.25627e-07	2.52027e-05	5.86199
ENSG00000106631	0.303607	-0.51771	4.1158	4.37082e-05	0.000698412	1.73566
ENSG00000164850	-0.303432	3.7433	-5.33615	1.32549e-07	8.85141e-06	7.15902
ENSG00000197406	-0.302524	-0.449663	-4.80415	1.94383e-06	6.72251e-05	4.6348
ENSG00000229782	0.302423	-0.722036	5.00094	7.4039e-07	3.27627e-05	5.54011
ENSG00000260328	0.301785	2.99209	5.81119	9.84723e-09	1.23859e-06	9.61625
ENSG00000138100	0.300771	2.7089	4.52347	7.26932e-06	0.000176113	3.40206
ENSG00000268865	0.299742	-1.22279	4.8674	1.43053e-06	5.42786e-05	4.92211
ENSG00000105655	-0.299061	4.49619	-6.42901	2.53555e-10	7.16353e-08	13.0907
ENSG00000139329	-0.298931	-0.742198	-4.16286	3.57976e-05	0.000598168	1.92044
ENSG00000215252	0.29876	4.93306	3.90758	0.000103299	0.00133836	0.941974
ENSG00000233487	0.298638	1.23744	5.21751	2.46331e-07	1.40485e-05	6.57507
ENSG00000163739	-0.298475	0.191	-2.28429	0.0226856	0.0735002	-3.87825
ENSG00000255545	0.298047	1.7162	4.59413	5.24876e-06	0.000138688	3.70591
ENSG00000133055	-0.297915	-1.65589	-2.15344	0.031662	0.0941085	-4.1591
ENSG00000160862	-0.296912	3.1409	-4.00771	6.86331e-05	0.000983339	1.31877
ENSG00000146530	0.296592	-1.27692	3.554	0.000407777	0.00375359	-0.315785
ENSG00000154188	-0.296191	0.547502	-5.13229	3.81639e-07	1.9742e-05	6.16301
ENSG00000155980	-0.294946	10.7803	-6.96858	8.08081e-12	4.63737e-09	16.3746
ENSG00000125534	0.294909	6.01856	7.1415	2.55213e-12	2.13033e-09	17.4749
ENSG00000187695	0.294805	-0.29537	4.83344	1.68718e-06	6.11113e-05	4.76745
ENSG00000175147	0.293961	-0.471442	4.30834	1.90744e-05	0.000378685	2.50427
ENSG00000203952	-0.293476	0.435636	-6.14394	1.42599e-09	2.8464e-07	11.449
ENSG00000258738	-0.292934	-0.538312	-5.43055	8.02679e-08	6.19345e-06	7.63221
ENSG00000250198	-0.292927	-0.534351	-4.47079	9.24064e-06	0.000211063	3.17842
ENSG00000101306	0.292825	-0.13239	3.63045	0.000305872	0.00302968	-0.0534789
ENSG00000186188	0.292429	1.40767	6.26809	6.77589e-10	1.59529e-07	12.1559
ENSG00000248713	0.29198	-0.946746	3.92788	9.51492e-05	0.00126069	1.01763
ENSG00000143772	-0.291644	7.85625	-6.05193	2.45524e-09	4.46417e-07	10.9332
ENSG00000135824	0.291189	-2.12833	3.23577	0.00127658	0.0088915	-1.34977
ENSG00000163221	-0.290858	-2.58158	-1.88886	0.0593689	0.149125	-4.67709
ENSG00000249456	-0.290816	-2.35429	-3.34917	0.000858821	0.00659891	-0.992029
ENSG00000205959	0.290548	2.0849	4.29287	2.04129e-05	0.000397704	2.44129
ENSG00000020577	-0.289167	5.1966	-6.53987	1.27274e-10	4.24957e-08	13.7467
ENSG00000142606	-0.289149	-0.415602	-4.09243	4.82299e-05	0.000750589	1.64462
ENSG00000105877	-0.288721	-0.0561285	-3.83226	0.000139685	0.001686	0.66449
ENSG00000136099	0.287845	4.30131	3.97372	7.89303e-05	0.00109643	1.18983
ENSG00000246877	0.287151	-0.066187	5.44506	7.4261e-08	5.8753e-06	7.70563
ENSG00000145882	0.286792	3.76301	6.0009	3.30899e-09	5.24259e-07	10.65
ENSG00000259065	0.286554	-0.297568	3.19285	0.00147881	0.00985783	-1.48207
ENSG00000006747	-0.286006	1.81556	-2.70734	0.00696623	0.0309005	-2.8591
ENSG00000235595	0.28586	-1.57821	3.63929	0.000295775	0.00295279	-0.0228185
ENSG00000026508	-0.285607	3.0882	-2.60394	0.00943281	0.0384771	-3.12381
ENSG00000183929	0.285303	-0.972178	3.26016	0.0011734	0.00833586	-1.27384
ENSG00000131095	-0.2852	12.2549	-4.28187	2.14186e-05	0.000411864	2.39664
ENSG00000120903	0.285182	1.67413	4.83943	1.63894e-06	5.99975e-05	4.79464
ENSG00000134061	-0.284925	-1.08992	-3.16679	0.00161565	0.0104581	-1.56157
ENSG00000130513	-0.284805	-1.07246	-3.39941	0.000717889	0.00576194	-0.829745
ENSG00000138722	-0.284763	-0.997998	-2.54612	0.0111294	0.0435254	-3.26744
ENSG00000260395	-0.284569	-1.53341	-3.30452	0.00100525	0.00742278	-1.13431
ENSG00000148482	-0.284564	4.79094	-4.58908	5.37309e-06	0.000141769	3.68406
ENSG00000185499	-0.283889	1.32937	-4.55627	6.25271e-06	0.000158817	3.54257
ENSG00000183856	0.283722	0.315436	3.74066	0.000200254	0.00219944	0.334018
ENSG00000115598	0.28345	0.447056	5.59103	3.36321e-08	3.08868e-06	8.45392
ENSG00000176046	-0.283365	4.47093	-4.05633	5.60962e-05	0.000842314	1.50499
ENSG00000186831	0.282989	-1.3792	3.55011	0.000413725	0.0037936	-0.328977
ENSG00000178031	0.282321	-0.0833965	4.45848	9.76989e-06	0.000219954	3.12654
ENSG00000102362	-0.282083	3.39281	-3.85931	0.000125408	0.00155992	0.763572
ENSG00000198743	-0.282015	5.11712	-5.10428	4.4011e-07	2.19625e-05	6.02894
ENSG00000203280	0.281955	-0.784808	5.42114	8.44097e-08	6.40037e-06	7.58473
ENSG00000163815	0.281869	1.93087	3.85773	0.000126204	0.00156796	0.757751
ENSG00000056736	-0.281836	4.4347	-4.93439	1.03e-06	4.21267e-05	5.2302
ENSG00000262823	0.281725	-0.720285	3.93331	9.30751e-05	0.00124477	1.03793
ENSG00000089169	0.281599	7.21956	5.81704	9.52596e-09	1.20645e-06	9.64767
ENSG00000183760	-0.281552	0.419935	-4.01992	6.52559e-05	0.000949571	1.36533
ENSG00000005381	0.281453	0.376509	4.78294	2.15264e-06	7.22689e-05	4.53925
ENSG00000149054	0.281201	-0.483711	4.98414	8.05005e-07	3.49322e-05	5.46154
ENSG00000225683	-0.281045	-1.09236	-3.44727	0.000603931	0.00502746	-0.672964
ENSG00000136883	0.281004	1.09919	4.23419	2.63515e-05	0.000475363	2.20434
ENSG00000232903	0.280983	-0.036849	4.1031	4.61127e-05	0.000728013	1.68613
ENSG00000259785	0.280953	-0.891874	2.21414	0.0271759	0.0844716	-4.03085
ENSG00000100156	0.280836	-0.712588	4.77148	2.27425e-06	7.49807e-05	4.4878
ENSG00000228275	-0.280811	-0.756803	-4.18916	3.19898e-05	0.000545968	2.02461
ENSG00000126259	0.280308	-0.734922	4.72372	2.8564e-06	8.77025e-05	4.27451
ENSG00000198830	0.280005	5.4811	7.84326	1.88067e-14	8.48367e-11	22.1711
ENSG00000092820	-0.279779	6.93269	-6.39106	3.203e-10	8.64999e-08	12.8684
ENSG00000216863	0.279762	2.4769	4.89497	1.25019e-06	4.8744e-05	5.04846
ENSG00000261037	0.279317	-0.202437	4.16986	3.4743e-05	0.000584815	1.94814
ENSG00000139629	-0.27882	2.48018	-4.70943	3.05673e-06	9.23254e-05	4.21111
ENSG00000145888	-0.277492	-1.05739	-3.80418	0.000156115	0.00183189	0.562373
ENSG00000214043	0.277318	0.375031	3.75581	0.00018877	0.00210862	0.388142
ENSG00000266456	0.276859	-0.718143	2.92339	0.00358648	0.0189313	-2.27353
ENSG00000168209	-0.276677	6.02155	-4.58697	5.42598e-06	0.000142959	3.67491
ENSG00000131080	-0.27616	0.190164	-4.71131	3.02961e-06	9.16569e-05	4.21944
ENSG00000130592	-0.275712	0.884141	-3.93782	9.13857e-05	0.00122979	1.0548
ENSG00000187634	-0.27536	0.385737	-3.32539	0.000934132	0.00701712	-1.06803
ENSG00000183873	0.275164	0.186451	4.93981	1.00278e-06	4.12894e-05	5.25533
ENSG00000241231	-0.2751	0.163047	-2.36156	0.0185011	0.0633395	-3.70475
ENSG00000198286	-0.275008	1.44649	-5.1211	4.04028e-07	2.0725e-05	6.10939
ENSG00000257181	-0.274978	-0.767279	-4.21305	2.88694e-05	0.000507814	2.11973
ENSG00000189334	0.274879	-1.11581	4.09514	4.76829e-05	0.000743967	1.65517
ENSG00000259685	0.274343	-0.281294	4.14758	3.82029e-05	0.000632034	1.86024
ENSG00000108932	0.274179	2.246	5.62502	2.78964e-08	2.68214e-06	8.63071
ENSG00000223774	0.274045	1.4674	4.27984	2.161e-05	0.000412523	2.38838
ENSG00000173530	-0.273973	1.88534	-3.81585	0.000149079	0.00177311	0.604715
ENSG00000139410	0.272826	2.28837	6.27892	6.34647e-10	1.53351e-07	12.2182
ENSG00000261671	0.271251	-0.90904	4.91808	1.11613e-06	4.44614e-05	5.15484
ENSG00000179593	-0.271197	0.850838	-3.70636	0.000228736	0.00243086	0.212227
ENSG00000134802	-0.271016	1.57639	-5.82237	9.24185e-09	1.17859e-06	9.67635
ENSG00000089558	0.270904	2.54318	4.79353	2.04583e-06	6.97026e-05	4.5869
ENSG00000178343	-0.27038	-0.430032	-3.03652	0.00249194	0.0144223	-1.94949
ENSG00000188517	0.270331	-0.128958	4.81359	1.8572e-06	6.50872e-05	4.6775
ENSG00000154274	-0.270232	1.46374	-4.93246	1.03985e-06	4.22475e-05	5.22126
ENSG00000261738	0.270193	-0.202241	2.55032	0.0109976	0.0431721	-3.25711
ENSG00000165606	0.269912	0.151705	3.6659	0.000267231	0.002737	0.0699288
ENSG00000128917	-0.269856	3.30979	-4.63871	4.26444e-06	0.00011741	3.89986
ENSG00000243742	0.269804	0.237799	3.74995	0.00019314	0.00214699	0.367164
ENSG00000174567	0.26966	-0.120076	4.81814	1.81684e-06	6.41624e-05	4.69808
ENSG00000256196	0.269396	-0.474672	5.09944	4.51057e-07	2.23267e-05	6.00584
ENSG00000251600	0.269243	-1.06966	3.79122	0.000164297	0.00189875	0.515493
ENSG00000159176	-0.269228	8.72612	-6.58196	9.77184e-11	3.45096e-08	13.9983
ENSG00000198624	-0.269018	3.81986	-7.63831	8.19762e-14	1.88176e-10	20.7619
ENSG00000197704	0.26879	-2.069	2.63814	0.00854179	0.0357331	-3.03736
ENSG00000253741	0.268592	1.89641	5.76089	1.30832e-08	1.54013e-06	9.34717
ENSG00000126583	0.268471	5.98735	5.591	3.36384e-08	3.08868e-06	8.45374
ENSG00000180777	0.26833	1.76711	4.02681	6.34195e-05	0.00093022	1.39168
ENSG00000172578	-0.268201	-0.127656	-3.39531	0.000728514	0.00583701	-0.843057
ENSG00000226029	-0.26811	-0.109059	-4.34766	1.60392e-05	0.000330205	2.6653
ENSG00000135821	-0.267561	10.7633	-5.59692	3.2561e-08	3.01995e-06	8.48451
ENSG00000132965	-0.266506	1.26357	-2.90532	0.00379732	0.0197212	-2.32419
ENSG00000251450	0.266093	-0.344251	4.10548	4.56525e-05	0.000722726	1.69541
ENSG00000197256	-0.265799	4.86846	-6.68881	4.96502e-11	2.02617e-08	14.6433
ENSG00000250722	-0.265726	6.03862	-5.17589	3.05293e-07	1.65605e-05	6.37304
ENSG00000239998	-0.265524	-0.0936863	-3.84394	0.000133341	0.00163028	0.707193
ENSG00000254211	-0.265149	-0.625998	-4.93366	1.0337e-06	4.2184e-05	5.22683
ENSG00000166592	-0.264992	0.775547	-3.22509	0.00132436	0.00913618	-1.38285
ENSG00000151552	-0.264968	7.90166	-7.09644	3.45369e-12	2.34902e-09	17.186
ENSG00000170276	-0.264941	-0.361477	-5.39457	9.72648e-08	7.05997e-06	7.45096
ENSG00000132357	-0.264851	0.884566	-5.10893	4.2984e-07	2.15672e-05	6.05114
ENSG00000236296	0.264751	-0.651297	4.58053	5.59022e-06	0.000146446	3.64708
ENSG00000120738	0.264734	4.52182	3.6014	0.000341397	0.00328586	-0.153786
ENSG00000223812	0.264545	1.76316	4.62895	4.46356e-06	0.000121615	3.85723
ENSG00000267594	-0.264459	-0.934259	-1.18736	0.235531	0.398717	-5.72497
ENSG00000104490	0.264269	6.61902	5.32652	1.39448e-07	9.14344e-06	7.11119
ENSG00000111788	-0.263916	1.04157	-2.03887	0.0418793	0.11532	-4.39162
ENSG00000165175	-0.263343	6.26538	-6.10107	1.83848e-09	3.48059e-07	11.2078
ENSG00000263503	0.263328	-0.256452	0.994208	0.320503	0.492817	-5.93001
ENSG00000225792	-0.262892	-0.04337	-4.29181	2.05085e-05	0.000398538	2.43695
ENSG00000158578	0.262777	-1.96641	1.76212	0.0785336	0.183604	-4.90148
ENSG00000111328	-0.262411	5.60772	-7.09916	3.39147e-12	2.34902e-09	17.2034
ENSG00000173295	0.262291	1.11587	4.01255	6.7274e-05	0.000973178	1.33723
ENSG00000259143	-0.262274	0.71007	-3.66142	0.000271849	0.00276885	0.0542681
ENSG00000230786	0.262153	0.272981	4.41701	1.17764e-05	0.000255628	2.95264
ENSG00000260987	0.261979	2.76029	4.27752	2.18292e-05	0.000414982	2.37901
ENSG00000163793	0.261965	2.31109	3.76673	0.00018088	0.0020341	0.427286
ENSG00000147676	0.261318	4.66468	4.77678	2.21717e-06	7.36278e-05	4.51159
ENSG00000235823	-0.261294	3.19474	-6.77195	2.91336e-11	1.37182e-08	15.1515
ENSG00000224525	-0.261246	-1.50329	-1.64009	0.101484	0.220342	-5.10294
ENSG00000186529	0.261221	-0.356148	3.25022	0.00121447	0.0085483	-1.30485
ENSG00000226435	0.26122	-0.051584	4.22976	2.68616e-05	0.000480318	2.18656
ENSG00000124664	0.261105	0.321733	4.71898	2.92147e-06	8.91195e-05	4.25344
ENSG00000134215	-0.260966	2.35041	-6.07088	2.19664e-09	4.03391e-07	11.0388
ENSG00000196209	-0.260941	0.323881	-3.56733	0.000387971	0.00362253	-0.270414
ENSG00000260293	-0.260919	-1.39181	-4.65126	4.02107e-06	0.000111883	3.95477
ENSG00000231768	-0.260815	1.53021	-4.32486	1.77377e-05	0.000357557	2.57176
ENSG00000237737	0.260425	1.87215	4.74573	2.57223e-06	8.18898e-05	4.37255
ENSG00000185561	-0.260379	-0.94973	-3.69459	0.000239364	0.00251757	0.170662
ENSG00000142694	-0.260336	1.7999	-4.35623	1.54422e-05	0.000319708	2.70055
ENSG00000135378	-0.260332	-0.107523	-3.57191	0.000381387	0.00357519	-0.254812
ENSG00000132256	-0.260115	1.76199	-5.0614	5.46726e-07	2.581e-05	5.825
ENSG00000178602	-0.259827	1.2261	-3.73177	0.000207296	0.00225521	0.302353
ENSG00000092607	-0.259689	0.0991786	-4.23717	2.60137e-05	0.000470656	2.2163
ENSG00000135678	-0.259688	4.16814	-5.61208	2.99578e-08	2.8358e-06	8.5633
ENSG00000250166	0.259201	-0.560472	3.51836	0.000465432	0.00412112	-0.436201
ENSG00000175426	0.258864	4.37337	3.58713	0.000360222	0.00341867	-0.202752
ENSG00000186326	-0.258738	-0.162143	-5.02088	6.70163e-07	3.03125e-05	5.63372
ENSG00000111218	0.258575	3.97266	4.84696	1.5801e-06	5.82249e-05	4.8289
ENSG00000188763	-0.257912	2.44737	-4.85433	1.52453e-06	5.69798e-05	4.86246
ENSG00000118523	-0.257221	3.51784	-2.94193	0.00338141	0.0181356	-2.22126
ENSG00000111206	-0.257156	-0.500237	-5.05323	5.69707e-07	2.66891e-05	5.7863
ENSG00000171860	-0.257095	1.27627	-3.05494	0.002346	0.013751	-1.8956
ENSG00000152931	0.256785	2.53072	5.29792	1.62056e-07	1.01225e-05	6.96955
ENSG00000138378	0.256697	4.02379	4.59572	5.21032e-06	0.00013807	3.71277
ENSG00000051128	-0.256697	3.85908	-6.73634	3.66307e-11	1.60163e-08	14.9332
ENSG00000170074	0.256685	4.39217	3.72848	0.000209967	0.00227445	0.290628
ENSG00000153048	-0.256025	5.19439	-6.47171	1.9467e-10	5.67447e-08	13.3422
ENSG00000087510	-0.255657	0.0656302	-4.09052	4.86177e-05	0.000755343	1.63722
ENSG00000166928	-0.255573	0.0575408	-2.90666	0.00378136	0.0196605	-2.32046
ENSG00000101327	-0.255116	1.16553	-3.24234	0.00124802	0.00872758	-1.3294
ENSG00000227781	0.254934	-0.278596	5.14906	3.50302e-07	1.87004e-05	6.24362
ENSG00000235833	0.254857	-3.34963	1.27384	0.20319	0.360033	-5.62146
ENSG00000228016	0.25478	0.179789	4.9589	9.12476e-07	3.86991e-05	5.34389
ENSG00000116661	-0.254751	7.47964	-7.05229	4.63854e-12	3.04222e-09	16.9044
ENSG00000170345	-0.254584	4.54702	-2.54474	0.011173	0.0436092	-3.27083
ENSG00000117152	0.254495	7.17731	4.64695	4.10325e-06	0.000113653	3.93586
ENSG00000120129	-0.254483	5.56433	-4.74009	2.64229e-06	8.34358e-05	4.34741
ENSG00000145863	0.254375	-1.32876	3.28563	0.00107392	0.00781027	-1.19395
ENSG00000257522	0.254322	-0.92601	4.09913	4.68893e-05	0.000736147	1.67069
ENSG00000142973	-0.254311	-0.968257	-2.79767	0.00530429	0.0251181	-2.61959
ENSG00000171772	0.253739	3.6869	4.32298	1.78855e-05	0.000359353	2.56405
ENSG00000125144	-0.253521	5.54394	-3.29805	0.00102829	0.00754735	-1.15476
ENSG00000129204	0.253416	-1.35432	2.57008	0.0103958	0.0414436	-3.20829
ENSG00000070731	-0.253075	-0.440128	-3.55331	0.000408825	0.00375759	-0.318124
ENSG00000266489	-0.253063	-0.955072	-1.31652	0.188477	0.341929	-5.56769
ENSG00000143921	0.252937	-0.214177	3.93298	9.32017e-05	0.00124477	1.03668
ENSG00000183569	-0.252918	1.67631	-4.95521	9.29296e-07	3.92313e-05	5.32675
ENSG00000247982	-0.252733	0.683483	-4.40006	1.27047e-05	0.000273838	2.88203
ENSG00000100906	-0.252538	5.52623	-6.30116	5.54615e-10	1.35799e-07	12.3463
ENSG00000268172	-0.252531	-0.570482	-3.53295	0.000440962	0.00395402	-0.387042
ENSG00000180440	0.252268	2.14394	3.59943	0.00034394	0.00330168	-0.160559
ENSG00000136826	-0.251951	2.47471	-3.53035	0.000445236	0.00398262	-0.395823
ENSG00000110148	0.251743	3.81957	5.4527	7.12758e-08	5.76612e-06	7.74437
ENSG00000230537	-0.251593	-0.808131	-3.81886	0.000147312	0.00175779	0.615663
ENSG00000260163	0.251534	-0.281071	4.30289	1.95364e-05	0.000384943	2.48204
ENSG00000250584	0.251378	-0.149643	3.80055	0.00015837	0.00184889	0.549212
ENSG00000203668	0.249401	3.45037	5.60211	3.16469e-08	2.95007e-06	8.51144
ENSG00000117115	-0.249295	6.73975	-6.16915	1.22724e-09	2.55366e-07	11.5916
ENSG00000266677	0.248956	-0.510524	3.18	0.00154488	0.0101431	-1.52135
ENSG00000160791	-0.24837	-1.0791	-2.3786	0.0176751	0.0613466	-3.66572
ENSG00000135625	0.247836	2.01064	2.84821	0.00453974	0.022544	-2.48225
ENSG00000146005	-0.247437	6.75391	-5.3788	1.05769e-07	7.41351e-06	7.37189
ENSG00000263606	-0.24733	-1.34314	-3.92347	9.68694e-05	0.00127887	1.00114
ENSG00000125850	0.247277	0.142788	4.46849	9.33752e-06	0.000212484	3.1687
ENSG00000183688	-0.247135	3.70318	-6.02558	2.86515e-09	4.87982e-07	10.7867
ENSG00000161640	-0.246936	-1.11495	-2.89455	0.00392823	0.0202183	-2.35423
ENSG00000224116	0.246823	0.499447	4.33726	1.67938e-05	0.000341752	2.62257
ENSG00000206532	0.246779	-1.66164	2.74833	0.00616131	0.0280899	-2.75137
ENSG00000139287	0.246666	-2.45485	2.83022	0.00479965	0.0234604	-2.53142
ENSG00000234449	0.246588	-1.48757	1.29905	0.1944	0.349004	-5.58991
ENSG00000196767	-0.246498	-0.337582	-3.05421	0.00235165	0.0137797	-1.89775
ENSG00000126218	-0.246136	-0.674377	-4.08463	4.98341e-05	0.00077098	1.61438
ENSG00000248714	-0.245838	0.00617666	-5.06364	5.40591e-07	2.57187e-05	5.83561
ENSG00000180044	0.245716	2.87744	4.41355	1.19601e-05	0.000259309	2.93823
ENSG00000167011	0.245594	0.288018	3.67359	0.000259473	0.00268363	0.0968705
ENSG00000162913	0.245455	-0.038856	3.85241	0.000128912	0.00159202	0.738239
ENSG00000148204	-0.245447	5.01902	-5.43178	7.97394e-08	6.19345e-06	7.63845
ENSG00000183778	-0.245408	-1.77078	-3.67859	0.000254542	0.0026484	0.114415
ENSG00000188511	-0.24492	0.728717	-3.96704	8.1117e-05	0.00112171	1.16464
ENSG00000188277	-0.24473	0.333842	-4.14437	3.87279e-05	0.000638738	1.8476
ENSG00000256164	0.244507	0.679333	4.78681	2.113e-06	7.11985e-05	4.55665
ENSG00000176840	0.24429	2.61877	4.838	1.65034e-06	6.02523e-05	4.78814
ENSG00000151650	-0.24361	-0.571319	-2.99764	0.0028278	0.0158322	-2.06222
ENSG00000189181	0.243376	-0.691006	3.21304	0.00138028	0.00942285	-1.42007
ENSG00000166912	-0.24334	5.48817	-6.75592	3.22994e-11	1.48287e-08	15.0531
ENSG00000235665	-0.242924	-0.523732	-4.66969	3.68774e-06	0.000105486	4.03564
ENSG00000244731	-0.242899	2.52989	-2.04135	0.0416314	0.114758	-4.38672
ENSG00000260000	0.242645	-0.182814	5.39785	9.55797e-08	6.96518e-06	7.46745
ENSG00000105643	-0.242521	5.17106	-5.99348	3.455e-09	5.42288e-07	10.6091
ENSG00000079308	-0.242479	5.89927	-4.82349	1.77046e-06	6.3009e-05	4.72231
ENSG00000123689	-0.242449	0.827126	-2.98997	0.00289876	0.0161197	-2.08429
ENSG00000179855	-0.242398	0.170253	-3.53734	0.000433835	0.00391688	-0.372205
ENSG00000205037	0.24219	0.54703	4.07617	5.16338e-05	0.000792811	1.58159
ENSG00000148841	-0.242008	2.36612	-4.61027	4.86957e-06	0.000130929	3.77592
ENSG00000267161	-0.241713	2.01281	-4.7731	2.25666e-06	7.45346e-05	4.49507
ENSG00000124116	0.241711	-1.09573	3.33277	0.000910136	0.00688942	-1.04451
ENSG00000187260	0.241612	1.6844	5.19446	2.77469e-07	1.54675e-05	6.46299
ENSG00000112812	0.241502	0.984555	4.20632	2.97173e-05	0.000517278	2.0929
ENSG00000259315	0.241343	-0.174535	3.99957	7.09773e-05	0.00101198	1.28778
ENSG00000135502	0.241081	2.68509	2.91085	0.00373158	0.0194844	-2.30871
ENSG00000166682	-0.240853	3.65387	-4.15421	3.71403e-05	0.000617234	1.88635
ENSG00000170290	0.240783	-1.89274	2.07565	0.0383311	0.107979	-4.31835
ENSG00000182310	-0.240782	4.00762	-5.71211	1.72003e-08	1.91985e-06	9.08818
ENSG00000147168	-0.24061	-0.527511	-3.18552	0.00151617	0.0100155	-1.5045
ENSG00000233237	-0.240599	0.526506	-5.18816	2.86618e-07	1.59017e-05	6.43245
ENSG00000205362	-0.239901	0.549753	-2.2335	0.0258661	0.0813365	-3.98921
ENSG00000110492	0.239896	2.75696	5.2461	2.12388e-07	1.2406e-05	6.7147
ENSG00000173567	0.23987	-0.513171	4.26559	2.29944e-05	0.000431007	2.33075
ENSG00000253540	0.239722	0.644062	3.74656	0.00019571	0.00216377	0.355051
ENSG00000227827	0.239019	0.306589	1.36213	0.173642	0.323507	-5.5083
ENSG00000189410	0.238908	5.13602	5.32522	1.40405e-07	9.14344e-06	7.10474
ENSG00000227392	-0.238796	1.13544	-4.55137	6.39554e-06	0.000160667	3.5215
ENSG00000264714	0.238781	-0.828187	3.97613	7.81551e-05	0.00108978	1.19893
ENSG00000256694	-0.238492	-1.09896	-2.87883	0.00412679	0.0209394	-2.3979
ENSG00000152689	-0.238364	3.21394	-5.17562	3.05707e-07	1.65605e-05	6.37176
ENSG00000158186	-0.238208	7.46224	-6.52032	1.43825e-10	4.47661e-08	13.6303
ENSG00000103316	0.237913	5.72042	3.62991	0.000306503	0.00303386	-0.0553609
ENSG00000131097	-0.237838	3.46029	-4.51294	7.6277e-06	0.00018239	3.35719
ENSG00000111961	-0.237837	6.57413	-6.03193	2.76063e-09	4.82821e-07	10.8219
ENSG00000198574	-0.23782	-0.698955	-2.35337	0.01891	0.0643828	-3.72341
ENSG00000267653	-0.237742	-0.893173	-2.43224	0.0152829	0.0549217	-3.54109
ENSG00000165171	0.237726	0.0413127	3.23198	0.00129339	0.00899007	-1.36155
ENSG00000261594	0.237155	1.13258	4.30291	1.95345e-05	0.000384943	2.48213
ENSG00000227207	0.237143	-3.05877	1.28381	0.199681	0.355944	-5.60906
ENSG00000165959	-0.237086	4.35619	-5.62136	2.84649e-08	2.70845e-06	8.61163
ENSG00000047457	0.236849	3.60844	2.07049	0.0388128	0.108965	-4.32871
ENSG00000181195	0.236746	0.101253	2.96576	0.00313346	0.0170703	-2.15357
ENSG00000069696	0.236598	1.01531	3.18383	0.00152495	0.0100489	-1.50968
ENSG00000122862	-0.23643	4.07831	-3.23537	0.00127835	0.00889905	-1.35102
ENSG00000088827	-0.236327	0.113862	-3.03766	0.0024827	0.014387	-1.94617
ENSG00000196739	-0.236264	4.14002	-4.03677	6.08525e-05	0.00089903	1.42983
ENSG00000175267	0.236213	3.9475	3.64621	0.000288089	0.00288779	0.00123705
ENSG00000163673	0.23619	0.422353	3.55615	0.00040452	0.00373485	-0.30848
ENSG00000170439	-0.236174	1.61128	-4.46196	9.61746e-06	0.000218043	3.14119
ENSG00000248150	-0.235973	-1.89776	-2.63257	0.00868166	0.0361837	-3.05153
ENSG00000104894	-0.235326	2.05362	-3.53765	0.000433346	0.0039144	-0.371179
ENSG00000143340	0.235263	0.59716	3.36949	0.000798966	0.00624746	-0.926659
ENSG00000237296	-0.235192	1.02979	-4.80343	1.95057e-06	6.73313e-05	4.63156
ENSG00000182103	-0.235184	4.95265	-4.96692	8.76896e-07	3.74496e-05	5.38123
ENSG00000231738	-0.235116	-0.579104	-4.17503	3.39852e-05	0.000576274	1.96856
ENSG00000185291	-0.235081	0.670929	-3.17129	0.00159121	0.0103605	-1.54789
ENSG00000102317	0.235052	4.89085	3.81066	0.000152169	0.00180054	0.585877
ENSG00000161905	0.235	-1.29427	2.4891	0.0130632	0.0489375	-3.40598
ENSG00000152661	-0.234683	8.18501	-3.67897	0.000254175	0.00264607	0.115736
ENSG00000177994	0.234307	-0.914259	3.7724	0.000176907	0.00200415	0.447656
ENSG00000262877	0.234299	3.22763	3.19908	0.00144776	0.00971953	-1.463
ENSG00000250742	-0.234187	-0.721069	-3.16681	0.00161556	0.0104581	-1.56152
ENSG00000174607	-0.234133	4.87124	-4.2783	2.17556e-05	0.000414439	2.38215
ENSG00000121270	0.234042	-0.653694	3.48735	0.00052174	0.00450034	-0.540071
ENSG00000179082	0.234033	-1.0685	2.80747	0.00514757	0.024597	-2.59316
ENSG00000228113	-0.233517	-1.59617	-3.18446	0.00152165	0.0100408	-1.50773
ENSG00000173641	-0.233495	0.83225	-4.28163	2.14417e-05	0.000411878	2.39564
ENSG00000118733	0.23334	3.97228	3.72471	0.000213057	0.00229549	0.277247
ENSG00000162944	-0.233239	4.50042	-4.67291	3.63232e-06	0.000104388	4.04979
ENSG00000153993	-0.233211	0.874655	-3.75774	0.000187349	0.00209785	0.39507
ENSG00000106236	0.233188	4.13934	3.09748	0.0020384	0.0123664	-1.76993
ENSG00000172183	-0.233167	1.26617	-3.86865	0.000120811	0.00151438	0.797906
ENSG00000248455	0.232859	1.79537	5.36547	1.13516e-07	7.77837e-06	7.30521
ENSG00000105376	0.2327	5.15531	4.54071	6.71671e-06	0.000166234	3.47579
ENSG00000255604	0.232601	-0.303044	3.33961	0.000888391	0.00677227	-1.02264
ENSG00000101438	0.232286	2.84155	3.33166	0.000913707	0.00691076	-1.04805
ENSG00000253661	0.232197	0.431248	4.05994	5.5257e-05	0.000831671	1.51892
ENSG00000197893	-0.232114	-0.29452	-3.83896	0.000136009	0.00165738	0.68899
ENSG00000137699	0.232105	-1.06653	2.68123	0.00752693	0.0327253	-2.92687
ENSG00000223414	0.231941	-0.262295	2.37311	0.0179379	0.0619544	-3.67834
ENSG00000105329	-0.231916	3.67496	-4.73768	2.67291e-06	8.39065e-05	4.33663
ENSG00000161929	-0.231835	-1.24719	-2.57174	0.0103466	0.0413351	-3.20418
ENSG00000213694	-0.231759	3.01394	-4.20943	2.93226e-05	0.000513817	2.10529
ENSG00000224066	0.231749	0.762001	3.18034	0.00154314	0.0101389	-1.52033
ENSG00000105967	-0.231712	-0.274138	-3.47394	0.000547986	0.00464891	-0.584678
ENSG00000153820	0.231587	3.01185	3.83288	0.00013934	0.00168455	0.666764
ENSG00000175906	0.23141	2.86547	4.77712	2.21365e-06	7.36278e-05	4.51308
ENSG00000147402	-0.231365	0.955444	-4.28062	2.15357e-05	0.00041239	2.39158
ENSG00000162456	0.231311	-0.427675	3.55358	0.000408411	0.00375754	-0.317201
ENSG00000018408	-0.23125	4.14419	-4.6823	3.4751e-06	0.000101297	4.09116
ENSG00000184984	-0.230891	-1.41369	-1.57517	0.115719	0.242173	-5.20429
ENSG00000096060	-0.230889	5.5937	-4.20389	3.00304e-05	0.000520753	2.08318
ENSG00000113946	0.230862	-1.24207	3.393	0.000734571	0.00588041	-0.85056
ENSG00000232406	0.230092	2.44056	3.86972	0.000120293	0.00150892	0.801856
ENSG00000250970	-0.230015	-0.167203	-3.81909	0.000147177	0.00175732	0.616503
ENSG00000120555	0.23	-1.38056	3.21988	0.00134827	0.00926284	-1.39896
ENSG00000170786	0.229834	1.83001	4.20557	2.98135e-05	0.000518461	2.0899
ENSG00000186212	0.229452	1.53049	2.78879	0.00545005	0.0256562	-2.64348
ENSG00000184481	-0.229151	5.95376	-5.69586	1.88336e-08	2.04062e-06	9.00233
ENSG00000065809	-0.229114	5.15777	-5.26937	1.88149e-07	1.14409e-05	6.82886
ENSG00000199627	-0.229057	0.195104	-2.68631	0.0074149	0.0324362	-2.91375
ENSG00000132613	-0.228761	8.81352	-5.65582	2.3528e-08	2.44106e-06	8.79178
ENSG00000140379	-0.228528	-1.68043	-1.82465	0.0685274	0.166149	-4.79271
ENSG00000136235	-0.22839	4.34614	-3.54026	0.000429158	0.00388229	-0.362335
ENSG00000184307	0.228127	3.50187	5.5655	3.86803e-08	3.465e-06	8.32173
ENSG00000237289	0.227999	5.51344	3.5768	0.000374465	0.00351748	-0.238114
ENSG00000214353	-0.227953	2.8802	-3.98552	7.51995e-05	0.00105983	1.23448
ENSG00000181826	-0.227902	1.82828	-2.98007	0.00299266	0.0164938	-2.11267
ENSG00000138115	0.227763	1.25507	3.32982	0.000919666	0.00694439	-1.05392
ENSG00000172824	0.227619	5.54155	3.67191	0.00026115	0.00269425	0.0909776
ENSG00000134343	0.227617	4.00882	5.04102	6.05769e-07	2.8021e-05	5.72863
ENSG00000162909	-0.227557	6.35165	-6.55349	1.16862e-10	3.97416e-08	13.828
ENSG00000146038	0.227358	0.489395	4.94777	9.64133e-07	4.03311e-05	5.29221
ENSG00000138083	-0.227106	-0.381654	-2.22556	0.0263965	0.0826224	-4.00633
ENSG00000146221	0.22681	0.844819	4.73994	2.64428e-06	8.34358e-05	4.3467
ENSG00000243927	-0.226562	4.4408	-5.88315	6.53373e-09	9.1592e-07	10.0049
ENSG00000124942	-0.226495	7.89792	-4.27206	2.23555e-05	0.000421063	2.3569
ENSG00000174473	0.226437	1.13226	4.15301	3.73304e-05	0.000619273	1.88162
ENSG00000157219	0.226349	2.88168	3.4739	0.000548077	0.00464891	-0.584828
ENSG00000166831	-0.226324	1.72706	-5.44435	7.4545e-08	5.8753e-06	7.70203
ENSG00000241106	0.226206	-1.42248	2.05078	0.0407007	0.112768	-4.36803
ENSG00000237268	-0.226005	-1.56813	-1.85237	0.0644392	0.15867	-4.74327
ENSG00000267014	0.225978	0.0822752	2.45299	0.014437	0.05275	-3.49214
ENSG00000090534	0.225791	1.22538	4.73714	2.67978e-06	8.39786e-05	4.33423
ENSG00000160963	0.225581	4.6985	6.237	8.17336e-10	1.78685e-07	11.9777
ENSG00000144407	0.225434	2.23797	4.64541	4.13284e-06	0.000114129	3.92915
ENSG00000068976	-0.225206	4.68675	-4.29062	2.06147e-05	0.000400179	2.43216
ENSG00000143382	0.22505	0.673203	3.35373	0.000845024	0.00652018	-0.977379
ENSG00000240288	0.225046	-0.610317	3.36079	0.000824103	0.00639819	-0.954696
ENSG00000264364	-0.224574	2.99645	-5.17238	3.10841e-07	1.67891e-05	6.35609
ENSG00000152292	-0.224505	0.723663	-4.23267	2.65258e-05	0.000477388	2.19822
ENSG00000241416	0.224445	-1.35786	2.44564	0.0147316	0.0535069	-3.50952
ENSG00000198547	0.224364	1.6359	3.48812	0.000520254	0.00448964	-0.537479
ENSG00000181877	0.224189	-1.35182	2.63082	0.00872604	0.0363398	-3.05597
ENSG00000136205	-0.224187	6.84709	-4.44892	1.02013e-05	0.000227351	3.0863
ENSG00000006116	0.224109	5.4163	4.67685	3.56547e-06	0.000102788	4.06716
ENSG00000133665	0.224074	-0.92319	3.42652	0.000651089	0.00532588	-0.741191
ENSG00000185742	0.22385	5.04388	4.48809	8.54259e-06	0.000198829	3.2516
ENSG00000149922	-0.223784	1.12329	-4.14548	3.85458e-05	0.00063656	1.85197
ENSG00000205696	-0.223709	-1.21267	-1.80603	0.0713905	0.170994	-4.82549
ENSG00000168672	-0.22366	3.18189	-5.14705	3.53933e-07	1.8785e-05	6.23392
ENSG00000119630	-0.223606	1.77893	-3.81771	0.000147981	0.00176234	0.611499
ENSG00000155760	-0.223394	2.1624	-4.68729	3.39414e-06	9.94099e-05	4.1132
ENSG00000203499	0.223369	-0.0800269	5.21659	2.47506e-07	1.40718e-05	6.57058
ENSG00000235117	0.223301	1.27338	5.20264	2.66009e-07	1.50308e-05	6.5027
ENSG00000140067	-0.223282	2.60879	-4.02713	6.3336e-05	0.000929738	1.3929
ENSG00000174680	-0.223155	-0.854203	-3.71906	0.00021777	0.00233458	0.257207
ENSG00000213064	-0.223065	0.658688	-3.86543	0.000122376	0.00152982	0.786071
ENSG00000104140	0.22295	1.22371	4.25191	2.44036e-05	0.000449495	2.27557
ENSG00000246448	0.22293	-1.38831	3.21207	0.00138484	0.00944605	-1.42304
ENSG00000175206	0.222927	-0.557421	3.9686	8.06039e-05	0.0011163	1.17049
ENSG00000152207	-0.222892	0.566541	-2.81569	0.00501927	0.0241672	-2.5709
ENSG00000104324	-0.222799	3.66863	-5.62717	2.75661e-08	2.66433e-06	8.64197
ENSG00000105227	-0.22278	3.72198	-4.25798	2.3769e-05	0.0004418	2.30001
ENSG00000146469	0.222593	2.17412	3.71586	0.000220491	0.00235824	0.245837
ENSG00000224389	-0.222522	2.62161	-2.43708	0.0150816	0.0543694	-3.5297
ENSG00000233297	-0.222498	-1.21877	-2.80389	0.00520436	0.0247727	-2.60283
ENSG00000187772	0.22244	-0.539632	3.61148	0.00032866	0.00319171	-0.119088
ENSG00000129990	0.222418	6.31317	5.32195	1.42846e-07	9.20427e-06	7.08849
ENSG00000248121	-0.222269	-1.32809	-3.25643	0.00118866	0.0084118	-1.28549
ENSG00000145451	0.222253	3.38466	4.50168	8.03004e-06	0.000190502	3.30927
ENSG00000260001	0.221892	3.85632	5.39031	9.94913e-08	7.19315e-06	7.42961
ENSG00000197044	0.221877	2.91763	5.90804	5.66401e-09	8.19007e-07	10.1403
ENSG00000087494	0.221873	0.524416	4.07042	5.28913e-05	0.000806702	1.55935
ENSG00000176105	-0.221839	4.12915	-5.38211	1.03926e-07	7.34067e-06	7.38847
ENSG00000231355	-0.221828	-0.830763	-2.81515	0.0050276	0.024182	-2.57237
ENSG00000260879	0.221464	-0.771096	3.51838	0.000465403	0.00412112	-0.436145
ENSG00000261616	-0.221448	1.16935	-5.79711	1.06648e-08	1.3323e-06	9.54071
ENSG00000168994	-0.221101	4.16078	-4.56245	6.07719e-06	0.000155651	3.56913
ENSG00000126010	0.221011	-3.29124	2.4621	0.014079	0.0517508	-3.47053
ENSG00000242114	-0.221009	-0.215622	-4.14697	3.83023e-05	0.000633108	1.85783
ENSG00000227544	-0.22099	2.40393	-3.85994	0.000125092	0.00155848	0.765887
ENSG00000119973	0.220982	-2.14548	2.66653	0.00786043	0.0337174	-2.96478
ENSG00000164406	-0.22074	0.225362	-4.17079	3.46054e-05	0.000583557	1.95181
ENSG00000240583	-0.220613	4.67861	-2.59216	0.00975834	0.0394805	-3.15332
ENSG00000143632	0.220435	-0.161438	4.33146	1.7229e-05	0.000348835	2.59879
ENSG00000240889	0.220319	-0.337736	4.31017	1.89218e-05	0.000376468	2.51173
ENSG00000185761	-0.220224	0.731889	-4.48356	8.72026e-06	0.000202451	3.23242
ENSG00000231133	0.220198	0.13983	4.4768	8.9923e-06	0.000207195	3.2038
ENSG00000187952	-0.21988	-1.25863	-2.83739	0.00469453	0.0230941	-2.51187
ENSG00000253642	-0.219464	0.321346	-4.32501	1.77263e-05	0.000357557	2.57235
ENSG00000137809	-0.219406	1.3488	-5.10257	4.43944e-07	2.20919e-05	6.02078
ENSG00000184730	-0.219406	1.04542	-4.06448	5.422e-05	0.000820178	1.53642
ENSG00000182902	-0.219208	6.8162	-5.26769	1.89805e-07	1.14657e-05	6.82061
ENSG00000166159	0.219177	4.29742	4.67158	3.65497e-06	0.000104875	4.04398
ENSG00000159248	0.219118	0.867125	3.33805	0.000893314	0.0068025	-1.02764
ENSG00000105137	-0.218957	2.8441	-4.81121	1.8787e-06	6.54751e-05	4.66672
ENSG00000132000	0.218937	0.187773	3.38549	0.000754593	0.00599366	-0.87492
ENSG00000112851	-0.218883	6.68556	-5.7541	1.3593e-08	1.56995e-06	9.31097
ENSG00000168016	0.218825	5.28066	4.61897	4.67636e-06	0.000126475	3.81373
ENSG00000109927	0.218628	1.8379	5.70331	1.8067e-08	1.9749e-06	9.04165
ENSG00000124440	-0.218567	6.20397	-3.27828	0.0011018	0.00796279	-1.21707
ENSG00000125538	0.218321	-0.979381	1.57688	0.115323	0.241694	-5.20166
ENSG00000160991	-0.21823	6.03176	-6.08642	2.00447e-09	3.75614e-07	11.1257
ENSG00000182348	0.218212	-2.05559	2.76374	0.00588106	0.0271425	-2.71045
ENSG00000108272	0.218184	4.16957	5.70964	1.74395e-08	1.91985e-06	9.07511
ENSG00000176697	0.218094	1.37296	2.99686	0.00283489	0.0158547	-2.06445
ENSG00000124749	-0.218047	2.42058	-4.77407	2.24622e-06	7.43236e-05	4.49941
ENSG00000167210	0.217978	0.00181094	3.25084	0.00121187	0.00853656	-1.30292
ENSG00000092850	-0.217923	0.378588	-4.52075	7.36024e-06	0.000177847	3.39047
ENSG00000204677	0.217762	4.27509	3.54382	0.000423522	0.00384647	-0.350295
ENSG00000183837	0.217658	6.25944	4.27659	2.19179e-05	0.000415807	2.37525
ENSG00000265218	-0.217658	-1.3503	-1.66566	0.0962768	0.211918	-5.06191
ENSG00000111602	-0.217642	2.19815	-6.11205	1.72291e-09	3.29578e-07	11.2694
ENSG00000166927	-0.217448	1.76873	-2.82782	0.00483535	0.023591	-2.53796
ENSG00000119729	-0.217383	5.98208	-6.35344	4.03347e-10	1.04325e-07	12.6491
ENSG00000227191	0.217321	0.460527	2.00002	0.0459258	0.123554	-4.46761
ENSG00000197604	0.21728	-1.14691	2.64048	0.00848362	0.0355984	-3.0314
ENSG00000228252	0.217244	-0.0794282	2.67484	0.0076703	0.0331117	-2.94338
ENSG00000269621	0.217167	-0.840901	3.74212	0.000199123	0.00218964	0.339207
ENSG00000170370	-0.217117	5.3487	-4.66486	3.77237e-06	0.000107404	4.01443
ENSG00000100968	-0.217008	4.44041	-4.93298	1.03715e-06	4.22312e-05	5.2237
ENSG00000150281	-0.216942	1.51482	-4.72892	2.78661e-06	8.64413e-05	4.29765
ENSG00000250937	0.216868	-0.00413396	3.64077	0.000294114	0.00293858	-0.0176729
ENSG00000099377	-0.21672	2.29176	-4.09677	4.73568e-05	0.000740708	1.66152
ENSG00000161940	-0.216652	1.90711	-3.10072	0.00201654	0.0122581	-1.76028
ENSG00000215452	-0.21645	0.541033	-4.38619	1.35162e-05	0.000288282	2.82443
ENSG00000164600	0.216449	3.759	3.2097	0.00139614	0.00950286	-1.43035
ENSG00000185269	-0.21634	-0.125057	-3.42774	0.000648228	0.0053072	-0.737196
ENSG00000226562	0.216268	0.366548	3.20069	0.00143983	0.00970311	-1.45806
ENSG00000188501	-0.216264	-0.851231	-2.80402	0.00520225	0.0247727	-2.60248
ENSG00000224222	0.216122	0.495273	3.59336	0.000351895	0.00336103	-0.181418
ENSG00000183160	-0.215871	2.37614	-3.24105	0.00125358	0.00875315	-1.3334
ENSG00000140682	-0.215776	1.69194	-4.69398	3.2887e-06	9.69402e-05	4.1427
ENSG00000256391	0.21572	0.260092	2.71913	0.00672547	0.0300429	-2.82827
ENSG00000188626	0.215441	-0.824394	3.38324	0.00076069	0.00602385	-0.882209
ENSG00000261185	0.215439	0.528027	3.92989	9.4377e-05	0.00125499	1.02514
ENSG00000263400	-0.215396	0.603435	-4.53195	6.99215e-06	0.000170523	3.43831
ENSG00000179627	-0.215384	0.406879	-4.21672	2.84162e-05	0.000501764	2.1344
ENSG00000233642	0.214979	0.192813	4.60409	5.01165e-06	0.000133949	3.74907
ENSG00000261533	0.214891	0.13636	4.61979	4.65844e-06	0.000126176	3.81732
ENSG00000158825	-0.214837	0.809234	-2.97395	0.00305222	0.0167417	-2.13021
ENSG00000136750	0.214707	4.51688	3.13212	0.00181583	0.0114081	-1.66636
ENSG00000177283	-0.21462	2.64815	-4.23072	2.67494e-05	0.000478778	2.19044
ENSG00000106025	-0.214398	1.63659	-4.41966	1.16369e-05	0.000253801	2.96372
ENSG00000146147	0.214298	3.14035	4.22837	2.70232e-05	0.000482268	2.181
ENSG00000213062	0.214214	-1.19355	3.04646	0.00241221	0.0140584	-1.92046
ENSG00000204396	0.214104	3.13833	3.75363	0.000190386	0.00212409	0.38033
ENSG00000182230	0.214095	5.69225	3.53502	0.000437584	0.00393911	-0.380041
ENSG00000160282	0.213858	3.70678	2.93822	0.00342154	0.0182814	-2.23173
ENSG00000233929	-0.213679	-1.16407	-3.19306	0.00147779	0.00985783	-1.48145
ENSG00000260317	0.213637	-0.317416	4.06536	5.40224e-05	0.00081959	1.5398
ENSG00000174403	0.213435	1.38527	3.26313	0.00116137	0.00827603	-1.26455
ENSG00000200680	0.213307	-2.28166	2.18446	0.0292956	0.0889008	-4.094
ENSG00000232940	0.213178	-0.585163	4.23163	2.66444e-05	0.000478025	2.19408
ENSG00000176907	0.213098	1.95265	4.28373	2.12455e-05	0.000408964	2.40418
ENSG00000205364	-0.213084	5.33641	-3.12364	0.00186817	0.0116281	-1.69183
ENSG00000169413	-0.213002	0.480859	-2.6568	0.00808819	0.0344092	-2.98973
ENSG00000113100	0.212935	2.51886	4.21863	2.81831e-05	0.000498941	2.14203
ENSG00000102837	0.212807	-0.284669	3.37579	0.000781222	0.00615195	-0.906327
ENSG00000164889	-0.212558	4.43515	-5.87244	6.94717e-09	9.55232e-07	9.94677
ENSG00000127507	-0.212474	1.18793	-2.97008	0.00309034	0.0168952	-2.14125
ENSG00000256463	-0.212333	2.91993	-4.02192	6.47177e-05	0.000944816	1.37298
ENSG00000104524	0.212254	3.5855	5.37694	1.06818e-07	7.45415e-06	7.36257
ENSG00000081181	-0.212248	2.64988	-4.51674	7.49641e-06	0.000179953	3.37337
ENSG00000110900	-0.212134	2.98519	-3.66916	0.000263919	0.00271518	0.0813342
ENSG00000162433	-0.212061	5.71223	-6.16774	1.23761e-09	2.55366e-07	11.5836
ENSG00000229727	0.211951	-0.595549	2.30458	0.0215137	0.0705874	-3.83323
ENSG00000250167	-0.211949	-1.51806	-2.98395	0.00295555	0.0163432	-2.10156
ENSG00000187951	-0.211849	-0.816993	-3.49957	0.000498823	0.00435173	-0.499231
ENSG00000178947	0.211843	5.3053	6.52215	1.42195e-10	4.47661e-08	13.6412
ENSG00000174482	0.211753	2.05609	4.0984	4.70346e-05	0.000736982	1.66783
ENSG00000156140	0.211731	1.14922	4.31098	1.88549e-05	0.000375544	2.51502
ENSG00000197385	0.211601	-1.0127	2.87731	0.00414644	0.0210114	-2.4021
ENSG00000112936	-0.211538	0.718677	-2.39062	0.0171122	0.0600629	-3.63804
ENSG00000260214	0.211469	2.11152	5.14629	3.55313e-07	1.88039e-05	6.23026
ENSG00000241532	0.211431	-1.2781	2.62133	0.00897002	0.0370669	-3.08
ENSG00000226490	0.211388	-0.877179	2.7992	0.00527963	0.02504	-2.61549
ENSG00000163499	0.211386	-0.794347	3.74399	0.000197675	0.00217893	0.345897
ENSG00000155368	-0.210901	6.31162	-5.43908	7.6681e-08	6.01782e-06	7.67536
ENSG00000183397	0.210852	0.642751	3.49302	0.000510976	0.00443248	-0.521119
ENSG00000250377	-0.210807	-0.455924	-4.05801	5.57055e-05	0.000837133	1.51145
ENSG00000089356	-0.210706	1.15539	-3.21365	0.0013774	0.00941097	-1.41819
ENSG00000253250	-0.210663	-0.659097	-3.95489	8.52484e-05	0.00116394	1.11886
ENSG00000179314	-0.210656	4.74638	-5.37563	1.07566e-07	7.45415e-06	7.35599
ENSG00000260743	-0.210531	-0.482129	-4.00834	6.84544e-05	0.000983339	1.32117
ENSG00000198342	0.21039	-0.177289	4.61831	4.69077e-06	0.000126678	3.81086
ENSG00000177374	-0.210328	2.29044	-3.03795	0.00248038	0.014378	-1.94534
ENSG00000125148	-0.210323	7.65705	-3.45943	0.000577791	0.00484721	-0.632788
ENSG00000180229	-0.210062	5.51456	-2.2189	0.0268485	0.0837373	-4.02064
ENSG00000224728	0.209998	-1.57979	3.03899	0.00247188	0.0143469	-1.94227
ENSG00000160685	-0.209932	4.25508	-5.78551	1.13877e-08	1.39416e-06	9.47859
ENSG00000144057	0.209868	3.51001	6.39715	3.08551e-10	8.5852e-08	12.9039
ENSG00000174059	-0.209852	4.30212	-3.31907	0.000955169	0.00712459	-1.08815
ENSG00000170667	-0.209838	1.03834	-4.24604	2.50331e-05	0.00045742	2.25194
ENSG00000140931	-0.209672	2.45507	-4.69404	3.28771e-06	9.69402e-05	4.14298
ENSG00000267422	-0.209647	-0.654812	-4.21797	2.82639e-05	0.000499556	2.13938
ENSG00000268001	-0.209476	-0.323552	-3.72351	0.000214049	0.0023041	0.272992
ENSG00000225675	0.209397	-0.616776	3.66636	0.000266753	0.00273387	0.071566
ENSG00000189292	0.209258	-1.15583	3.06414	0.00227609	0.0134442	-1.86857
ENSG00000205279	0.209178	3.16573	3.40931	0.000692786	0.00560702	-0.797483
ENSG00000154734	-0.209175	4.53662	-2.72034	0.0067012	0.029971	-2.8251
ENSG00000143409	-0.209122	4.18983	-5.40099	9.39919e-08	6.90427e-06	7.48326
ENSG00000070729	0.209086	2.32406	3.07506	0.00219555	0.0130482	-1.83637
ENSG00000063438	0.209049	1.74887	3.89332	0.000109416	0.00140137	0.889026
ENSG00000090382	-0.208934	-0.164148	-2.39132	0.0170797	0.0599947	-3.63641
ENSG00000135094	0.208797	2.79482	2.60933	0.00928712	0.0380519	-3.11026
ENSG00000009709	0.208457	1.33012	3.58384	0.000364711	0.00345234	-0.214046
ENSG00000235704	0.208319	-1.21896	2.13795	0.0329048	0.0967595	-4.19129
ENSG00000149575	0.208238	6.80789	5.0765	5.0661e-07	2.46121e-05	5.89663
ENSG00000250889	0.20817	-2.27394	2.73044	0.00650156	0.0293281	-2.79857
ENSG00000174502	-0.208058	-0.490176	-3.27481	0.00111519	0.00803424	-1.22797
ENSG00000259431	-0.207909	1.71928	-5.85827	7.53292e-09	1.00974e-06	9.87006
ENSG00000201839	0.20786	-0.696453	2.91068	0.00373365	0.0194897	-2.3092
ENSG00000100191	0.207856	-1.2583	2.5594	0.0107174	0.0423711	-3.23473
ENSG00000088320	-0.207844	-1.36437	-2.11549	0.0347798	0.100788	-4.23752
ENSG00000227953	0.207782	1.97808	3.60656	0.000334813	0.00323722	-0.136015
ENSG00000053918	-0.207781	0.409437	-3.5445	0.00042245	0.00384322	-0.347987
ENSG00000063015	0.207613	4.40323	5.26291	1.94596e-07	1.16402e-05	6.79712
ENSG00000182319	0.207449	3.86437	5.24512	2.13478e-07	1.2406e-05	6.70988
ENSG00000023839	-0.207393	-0.974567	-3.20174	0.00143465	0.00968037	-1.45482
ENSG00000187595	0.207389	0.785799	5.4883	5.88377e-08	4.93377e-06	7.92545
ENSG00000196972	0.207222	5.21932	5.62368	2.81024e-08	2.68788e-06	8.62375
ENSG00000115593	-0.207035	-0.132128	-2.03	0.0427757	0.117121	-4.4091
ENSG00000243422	0.206957	0.268714	4.53515	6.8903e-06	0.000168936	3.45199
ENSG00000163053	0.206912	3.40258	5.85419	7.71068e-09	1.02608e-06	9.84796
ENSG00000247950	0.206891	0.388319	5.5471	4.27659e-08	3.75248e-06	8.22684
ENSG00000138207	0.206833	4.05155	5.12324	3.99661e-07	2.05585e-05	6.11961
ENSG00000079101	0.206796	0.635072	2.35335	0.018911	0.0643828	-3.72345
ENSG00000129757	-0.206728	3.97502	-4.58295	5.52783e-06	0.000145019	3.65755
ENSG00000152669	0.206669	2.22569	4.22234	2.77362e-05	0.000493554	2.15685
ENSG00000165899	0.20664	1.50781	3.52159	0.000459911	0.00408603	-0.425342
ENSG00000138964	-0.206448	2.28788	-3.1127	0.00193768	0.0119088	-1.72456
ENSG00000168079	0.206197	-1.1098	2.79194	0.00539793	0.0254631	-2.63501
ENSG00000128274	-0.206181	2.8089	-3.34165	0.000881996	0.00673751	-1.01611
ENSG00000146374	-0.206055	1.58533	-3.32181	0.000945997	0.00707341	-1.07943
ENSG00000004468	0.205952	-0.224499	2.72646	0.00657959	0.0295638	-2.80903
ENSG00000159167	-0.205844	0.896877	-1.26413	0.206648	0.364108	-5.63343
ENSG00000137507	-0.205746	4.46152	-3.48628	0.000523778	0.00451094	-0.543616
ENSG00000119125	0.205729	5.77314	3.98721	7.46784e-05	0.00105497	1.2409
ENSG00000123094	-0.205634	4.35057	-5.13992	3.67069e-07	1.9042e-05	6.19963
ENSG00000001617	-0.205457	3.43899	-3.51859	0.000465035	0.00412112	-0.435424
ENSG00000123977	0.205427	0.0427943	3.26504	0.00115371	0.00824996	-1.25859
ENSG00000179241	-0.205398	3.61163	-5.85931	7.4884e-09	1.00974e-06	9.87568
ENSG00000196735	-0.205388	0.45304	-1.95395	0.0511482	0.133687	-4.55587
ENSG00000158715	-0.205365	2.56404	-3.83528	0.000138018	0.00167188	0.675518
ENSG00000187867	-0.205359	2.71187	-5.55262	4.14989e-08	3.68157e-06	8.25526
ENSG00000150760	-0.205287	5.86124	-5.50951	5.24601e-08	4.50176e-06	8.03381
ENSG00000134070	-0.205279	2.235	-5.07982	4.98185e-07	2.43316e-05	5.9124
ENSG00000172748	0.205163	1.95806	5.04391	5.97039e-07	2.76869e-05	5.74227
ENSG00000170775	-0.205162	4.81215	-3.66634	0.000266778	0.00273387	0.0714833
ENSG00000241563	0.205143	1.02787	3.60697	0.000334305	0.00323712	-0.13463
ENSG00000112486	0.205132	-0.367173	3.67558	0.000257496	0.00266704	0.103864
ENSG00000162520	-0.20508	2.66324	-5.36112	1.16165e-07	7.87176e-06	7.28345
ENSG00000137310	-0.204936	0.978701	-4.75009	2.51928e-06	8.1023e-05	4.39202
ENSG00000197361	0.204868	-0.369915	4.23253	2.65418e-05	0.000477388	2.19767
ENSG00000133195	-0.204841	3.85409	-5.29834	1.61699e-07	1.01225e-05	6.97163
ENSG00000173376	-0.204792	-0.89013	-2.43135	0.0153201	0.0550027	-3.54318
ENSG00000120690	-0.204676	2.91135	-4.76071	2.39465e-06	7.79704e-05	4.43951
ENSG00000235478	0.204649	0.534102	5.30052	1.59864e-07	1.00539e-05	6.98239
ENSG00000169429	-0.20458	-1.36905	-1.58511	0.113443	0.238654	-5.18904
ENSG00000115353	0.204498	-2.31333	2.13078	0.0334933	0.0977395	-4.20609
ENSG00000140575	-0.204461	5.2438	-5.60335	3.14311e-08	2.9449e-06	8.51791
ENSG00000179148	0.204291	0.832157	3.60012	0.000343048	0.00329484	-0.158188
ENSG00000169213	0.204208	3.55984	3.66472	0.000268432	0.00274624	0.0658292
ENSG00000240184	-0.204105	5.16725	-2.99062	0.00289262	0.0161068	-2.0824
ENSG00000122477	0.204048	1.43647	4.00589	6.91504e-05	0.000989772	1.31184
ENSG00000235878	-0.20404	-0.140787	-2.34362	0.0194073	0.0654881	-3.74555
ENSG00000137198	-0.203925	3.73407	-3.21931	0.00135094	0.00926883	-1.40073
ENSG00000072864	-0.203838	3.4259	-5.36437	1.14183e-07	7.795e-06	7.29968
ENSG00000090554	-0.203791	1.46453	-5.07812	5.02483e-07	2.44764e-05	5.90432
ENSG00000173156	-0.203688	-0.192248	-3.11438	0.00192683	0.011858	-1.71953
ENSG00000255737	-0.203659	-0.0344823	-3.89227	0.00010988	0.00140616	0.885137
ENSG00000141485	-0.20355	3.22877	-3.58165	0.000367717	0.00347186	-0.221532
ENSG00000104327	0.203463	2.55263	3.12975	0.00183028	0.0114662	-1.67347
ENSG00000255624	0.203458	-0.791355	3.34999	0.000856319	0.00658519	-0.98939
ENSG00000223750	0.203423	-1.11389	3.13947	0.00177156	0.0112067	-1.64424
ENSG00000245532	-0.203342	8.67584	-2.95777	0.00321467	0.0174296	-2.17632
ENSG00000246022	-0.203176	1.79271	-3.99933	7.10476e-05	0.00101219	1.28687
ENSG00000198429	-0.203025	1.43288	-4.81118	1.87897e-06	6.54751e-05	4.66659
ENSG00000169715	-0.203024	6.63828	-3.29997	0.00102139	0.00751177	-1.14869
ENSG00000262500	0.203018	-2.53145	1.15696	0.247727	0.413043	-5.75964
ENSG00000248828	0.202846	-2.69554	2.37959	0.0176281	0.0612617	-3.66345
ENSG00000115457	0.202807	3.23398	4.31926	1.81808e-05	0.000364489	2.54884
ENSG00000185008	0.202676	3.73601	4.0378	6.05944e-05	0.000895938	1.43376
ENSG00000112186	0.202629	6.26832	3.89779	0.000107463	0.00138101	0.905598
ENSG00000137269	-0.202571	3.07917	-5.73871	1.48202e-08	1.69042e-06	9.22915
ENSG00000149654	0.202535	5.03009	4.55422	6.31196e-06	0.00015988	3.53377
ENSG00000144655	-0.202496	4.29874	-4.72531	2.83483e-06	8.7514e-05	4.2816
ENSG00000261409	-0.202475	-0.855977	-3.28277	0.00108469	0.00786699	-1.20295
ENSG00000166257	0.202443	6.89457	4.60029	5.10095e-06	0.000135563	3.73258
ENSG00000186522	-0.202385	2.92622	-4.74274	2.60924e-06	8.26138e-05	4.35919
ENSG00000065325	0.202119	1.07258	2.99329	0.00286777	0.0159878	-2.07472
ENSG00000141506	-0.202073	1.08365	-3.12582	0.00185458	0.0115684	-1.68529
ENSG00000228672	-0.20205	1.5625	-4.84896	1.56481e-06	5.79357e-05	4.83801
ENSG00000179388	0.20195	4.70846	3.39018	0.00074203	0.0059247	-0.859712
ENSG00000133048	-0.201844	5.73086	-1.88367	0.0600696	0.150535	-4.68659
ENSG00000162733	-0.201764	1.41923	-2.64653	0.00833505	0.0351873	-3.01598
ENSG00000241978	-0.20148	-2.11887	-2.40912	0.0162763	0.0576467	-3.59513
ENSG00000070159	0.201399	3.23408	4.20396	3.00209e-05	0.000520753	2.08347
ENSG00000240474	-0.201347	-2.20678	-2.58054	0.0100894	0.0405342	-3.18232
ENSG00000164049	0.201341	-0.876591	3.11705	0.00190978	0.0118005	-1.71157
ENSG00000243323	0.201331	-0.445802	2.15791	0.0313118	0.093361	-4.14979
ENSG00000134817	-0.201274	3.49617	-1.89857	0.0580775	0.146784	-4.65927
ENSG00000232586	0.201272	-0.929022	3.67424	0.00025883	0.00267934	0.0991395
ENSG00000183134	-0.20123	2.02377	-2.52115	0.0119424	0.0458327	-3.32848
ENSG00000225978	0.20106	3.04964	4.65821	3.89206e-06	0.00010996	3.98524
ENSG00000240429	-0.201059	0.542609	-3.76292	0.000183595	0.00206084	0.413628
ENSG00000053524	-0.200992	6.4163	-4.27149	2.24114e-05	0.000421252	2.35459
ENSG00000177096	-0.200931	0.556631	-4.82372	1.7685e-06	6.3009e-05	4.72335
ENSG00000122122	-0.200833	1.16725	-2.83393	0.00474502	0.0232553	-2.52132
ENSG00000138823	-0.200742	-0.234022	-3.36931	0.000799497	0.00624746	-0.927261
ENSG00000185522	-0.200647	-0.759642	-3.08401	0.00213152	0.0127586	-1.8099
ENSG00000174705	-0.200607	4.28732	-5.70944	1.74589e-08	1.91985e-06	9.07406
ENSG00000144583	0.200552	3.17369	5.08965	4.74005e-07	2.33368e-05	5.95917
ENSG00000076716	-0.200456	3.42667	-4.41937	1.16524e-05	0.000253837	2.96249
ENSG00000152495	0.200426	4.95445	5.27244	1.85165e-07	1.12969e-05	6.84393
ENSG00000257499	0.2003	4.23626	5.77467	1.21063e-08	1.45308e-06	9.42064
ENSG00000205413	-0.200263	0.583004	-3.45179	0.00059408	0.00495895	-0.658034
ENSG00000117280	-0.200125	4.28349	-5.52043	4.94431e-08	4.26278e-06	8.08976
ENSG00000161638	-0.200074	2.83852	-3.30731	0.000995467	0.0073683	-1.12548
ENSG00000170759	-0.200035	7.85408	-5.87158	6.98134e-09	9.55232e-07	9.94212
ENSG00000115825	-0.200033	3.32326	-4.44845	1.02231e-05	0.00022756	3.08431
ENSG00000179066	-0.200004	-0.499077	-3.11959	0.0018936	0.0117282	-1.70395
ENSG00000082781	-0.199802	4.8526	-4.95657	9.23046e-07	3.90572e-05	5.33308
ENSG00000153234	-0.199782	2.77243	-3.15738	0.00166788	0.0106945	-1.59013
ENSG00000020633	-0.199758	0.432858	-3.3059	0.00100039	0.00739625	-1.12993
ENSG00000133561	-0.199756	2.66955	-3.55142	0.000411716	0.00377849	-0.324543
ENSG00000086967	0.199754	-0.743349	2.44307	0.014836	0.0537692	-3.51559
ENSG00000105366	-0.199746	1.76548	-2.67772	0.00760536	0.0329471	-2.93594
ENSG00000205632	0.199678	-0.0983185	2.67667	0.007629	0.0330033	-2.93866
ENSG00000228528	-0.199635	-0.305115	-3.75562	0.000188913	0.00210893	0.38745
ENSG00000111254	-0.199457	0.361591	-3.99911	7.11124e-05	0.00101233	1.28603
ENSG00000135111	-0.199455	2.66983	-3.6142	0.000325294	0.00316739	-0.10969
ENSG00000197550	0.199421	-2.50965	1.977	0.048477	0.128535	-4.51198
ENSG00000089692	-0.199249	-0.525154	-3.62277	0.000314918	0.00309866	-0.0800941
ENSG00000140798	0.199232	1.4916	3.61349	0.000326165	0.00317419	-0.112133
ENSG00000173269	-0.199139	3.57522	-3.85092	0.000129681	0.00159829	0.732773
ENSG00000188674	0.19907	3.67268	4.23554	2.61984e-05	0.000473065	2.20974
ENSG00000017427	0.199043	1.56956	4.07169	5.26104e-05	0.000804443	1.56427
ENSG00000082684	0.19904	3.53336	4.49552	8.25853e-06	0.000193938	3.28312
ENSG00000215478	0.198972	-1.00766	3.12195	0.0018787	0.0116713	-1.69687
ENSG00000265106	0.198908	-1.27916	2.61815	0.00905297	0.0373257	-3.08802
ENSG00000149305	0.198787	0.598028	2.87765	0.00414201	0.0210005	-2.40116
ENSG00000258517	0.198778	-0.659298	3.06474	0.00227161	0.0134264	-1.86681
ENSG00000173068	-0.198491	-0.79459	-3.34754	0.000863809	0.00663169	-0.997268
ENSG00000215237	0.198437	0.368054	3.76081	0.000185121	0.00207543	0.406041
ENSG00000149269	0.198437	6.73798	3.9586	8.39661e-05	0.00115071	1.13282
ENSG00000173281	-0.198256	1.37285	-4.23154	2.66553e-05	0.000478025	2.19371
ENSG00000172460	0.198224	-0.530411	2.26941	0.0235802	0.075704	-3.91101
ENSG00000234358	-0.198105	-2.60086	-2.61797	0.0090576	0.0373364	-3.08847
ENSG00000174808	0.19786	-0.317515	4.02508	6.38775e-05	0.000933955	1.38504
ENSG00000189366	0.197795	-0.0509048	2.54298	0.0112287	0.0437614	-3.27514
ENSG00000262601	-0.197705	-2.21514	-2.55459	0.0108651	0.0427428	-3.2466
ENSG00000072858	0.197654	3.92877	4.06468	5.41762e-05	0.000820178	1.53717
ENSG00000264569	-0.197652	-0.666015	-3.47672	0.000542454	0.00461828	-0.575458
ENSG00000198868	-0.197541	-1.47892	-2.62053	0.0089907	0.0371273	-3.08201
ENSG00000117009	0.197388	-0.682303	2.74994	0.00613138	0.0280083	-2.74709
ENSG00000198185	0.197381	2.96454	5.54561	4.31155e-08	3.75248e-06	8.21914
ENSG00000197540	-0.19737	-0.98071	-2.57323	0.0103028	0.0412112	-3.20049
ENSG00000236922	0.197362	0.372475	3.13097	0.00182286	0.0114405	-1.66983
ENSG00000165895	-0.197155	1.72303	-3.73992	0.000200833	0.00220316	0.331374
ENSG00000147459	-0.197117	5.07666	-4.67742	3.55585e-06	0.000102672	4.06968
ENSG00000196329	-0.197	3.20094	-3.9476	8.78193e-05	0.00119107	1.09148
ENSG00000230133	0.196921	-2.32312	2.38362	0.0174382	0.0607888	-3.65418
ENSG00000231920	0.196855	0.0341449	3.18606	0.00151342	0.0100062	-1.50286
ENSG00000101096	-0.196762	2.16406	-4.05313	5.68507e-05	0.000851554	1.49265
ENSG00000184371	-0.196726	4.24617	-3.83217	0.000139735	0.001686	0.664162
ENSG00000248540	-0.196621	0.732875	-3.27765	0.00110421	0.0079771	-1.21905
ENSG00000134253	0.196561	2.321	4.94271	9.88542e-07	4.08864e-05	5.26875
ENSG00000182957	-0.196544	4.59566	-5.27711	1.80697e-07	1.10611e-05	6.86694
ENSG00000158428	-0.196536	-0.604622	-3.17737	0.00155876	0.0102081	-1.52938
ENSG00000266475	-0.196532	-1.24929	-2.63894	0.00852206	0.0357059	-3.03534
ENSG00000160161	0.196415	-0.440687	3.72739	0.000210854	0.00227639	0.286764
ENSG00000125753	-0.196373	3.77901	-5.41886	8.54435e-08	6.40443e-06	7.57324
ENSG00000105559	-0.196329	2.18056	-3.28356	0.00108172	0.00784853	-1.20048
ENSG00000182118	-0.196186	2.66126	-3.54981	0.000414181	0.0037936	-0.329982
ENSG00000253193	0.195976	-0.63275	1.89031	0.0591744	0.148772	-4.67444
ENSG00000140795	0.195921	-1.33287	2.8171	0.00499757	0.0241218	-2.56708
ENSG00000237989	-0.195914	-0.674353	-2.71589	0.00679092	0.0302397	-2.83676
ENSG00000269653	-0.195826	-1.14909	-2.73631	0.00638818	0.028909	-2.78312
ENSG00000224420	0.195721	0.481562	3.36976	0.00079821	0.00624556	-0.925802
ENSG00000204366	-0.195692	2.28421	-5.77697	1.19503e-08	1.44379e-06	9.43292
ENSG00000136449	0.19553	1.39295	3.89823	0.000107273	0.00137953	0.907226
ENSG00000132821	0.195523	6.4941	5.34102	1.29185e-07	8.6582e-06	7.18327
ENSG00000188095	0.195511	-0.665504	4.19954	3.05962e-05	0.000527082	2.06588
ENSG00000102547	-0.195406	5.46498	-6.26317	6.98066e-10	1.60753e-07	12.1276
ENSG00000268401	0.195358	0.418551	2.68585	0.0074249	0.0324645	-2.91493
ENSG00000110876	-0.195354	2.69972	-2.87162	0.00422086	0.0212769	-2.41785
ENSG00000241278	0.195243	1.26626	3.17927	0.00154874	0.0101575	-1.52359
ENSG00000224383	0.195163	0.21809	3.37305	0.000788893	0.00618848	-0.915174
ENSG00000226828	0.195135	-0.104139	3.57861	0.000371935	0.00350088	-0.231932
ENSG00000225666	-0.195002	-1.21622	-3.54233	0.000425864	0.00386014	-0.355319
ENSG00000184557	-0.19499	3.77355	-1.44195	0.149812	0.291435	-5.39953
ENSG00000145423	-0.194979	1.49676	-2.3592	0.0186179	0.0636565	-3.71012
ENSG00000145632	0.194929	5.42658	4.72371	2.85657e-06	8.77025e-05	4.27446
ENSG00000169884	0.194874	4.20325	5.57499	3.67233e-08	3.32211e-06	8.3708
ENSG00000091136	0.194867	4.44689	4.47265	9.16282e-06	0.000210075	3.1863
ENSG00000170962	0.194863	-0.0825647	3.42323	0.000658873	0.00536804	-0.751972
ENSG00000077943	-0.194798	2.53238	-5.03981	6.09462e-07	2.8121e-05	5.72292
ENSG00000163631	0.194701	-0.970681	2.10693	0.0355177	0.102426	-4.25501
ENSG00000230606	0.194598	3.86006	2.9551	0.00324221	0.0175479	-2.1839
ENSG00000144152	0.194494	2.96706	3.62465	0.000312678	0.00308048	-0.0735779
ENSG00000143061	0.194366	3.42095	5.76596	1.27152e-08	1.50646e-06	9.37418
ENSG00000158373	-0.194284	1.38548	-3.35261	0.000848419	0.00654362	-0.981006
ENSG00000006047	0.194262	1.38049	4.43561	1.0832e-05	0.000239086	3.03044
ENSG00000247081	0.194259	2.17826	2.14242	0.0325421	0.0960006	-4.18203
ENSG00000260898	0.194243	-0.321529	3.67734	0.000255769	0.00265632	0.110019
ENSG00000067057	-0.194169	7.45532	-5.31091	1.51383e-07	9.65132e-06	7.03377
ENSG00000058335	0.194038	6.11778	4.10293	4.6145e-05	0.000728013	1.68548
ENSG00000166130	-0.193963	1.24021	-5.09193	4.68568e-07	2.31311e-05	5.97002
ENSG00000237879	0.193916	-2.01541	2.31952	0.0206854	0.0686174	-3.79986
ENSG00000228696	-0.193908	0.921609	-2.08345	0.0376121	0.106377	-4.30264
ENSG00000135407	0.193898	2.34842	2.91491	0.00368409	0.0193189	-2.29735
ENSG00000102221	-0.193851	1.92765	-5.18506	2.9123e-07	1.60605e-05	6.41743
ENSG00000233461	-0.19384	-0.550846	-3.6469	0.000287335	0.00288183	0.00363072
ENSG00000235505	-0.193676	-1.13543	-2.56124	0.0106613	0.0422194	-3.23018
ENSG00000149489	-0.193596	4.33888	-4.08473	4.98147e-05	0.00077098	1.61474
ENSG00000153790	-0.193528	0.28837	-4.65362	3.97682e-06	0.000111157	3.96511
ENSG00000105281	-0.193454	1.38893	-2.56062	0.0106803	0.0422699	-3.23172
ENSG00000153721	-0.193449	2.70831	-4.83241	1.69567e-06	6.12977e-05	4.76275
ENSG00000225345	-0.19336	-0.705259	-2.42109	0.015755	0.0563034	-3.56721
ENSG00000184811	-0.19335	-0.0595696	-2.87215	0.00421389	0.0212534	-2.41638
ENSG00000124785	0.193306	6.35685	4.55849	6.189e-06	0.000157417	3.55212
ENSG00000213433	-0.1933	-0.948753	-2.97628	0.00302938	0.0166422	-2.12352
ENSG00000074181	-0.193232	5.23391	-3.50605	0.00048707	0.00426948	-0.477544
ENSG00000177335	0.193211	1.19451	5.376	1.07356e-07	7.45415e-06	7.35784
ENSG00000160183	-0.193197	1.54302	-2.46103	0.0141205	0.0518618	-3.47306
ENSG00000057593	0.193135	0.251039	3.60302	0.000339314	0.00326775	-0.148202
ENSG00000200170	-0.193111	0.310618	-2.66213	0.0079626	0.0340296	-2.97607
ENSG00000136490	0.193005	4.24084	4.99837	7.49938e-07	3.31054e-05	5.52808
ENSG00000106069	-0.192912	4.41132	-4.99658	7.56668e-07	3.32427e-05	5.51969
ENSG00000184414	-0.192713	-0.111107	-2.68174	0.00751563	0.0327132	-2.92556
ENSG00000117318	-0.192646	4.50482	-3.18889	0.0014989	0.00992997	-1.4942
ENSG00000128271	-0.192516	0.135578	-2.91165	0.00372224	0.0194487	-2.30649
ENSG00000066248	0.192441	7.03348	4.30366	1.94704e-05	0.000384468	2.48518
ENSG00000133789	-0.192429	4.85311	-5.48114	6.11594e-08	5.08204e-06	7.8889
ENSG00000104689	-0.192324	0.568981	-3.16291	0.00163703	0.0105519	-1.57338
ENSG00000266947	0.192228	-0.895704	3.52992	0.000445947	0.003987	-0.397275
ENSG00000237133	0.192221	-0.901343	2.99191	0.00288061	0.0160448	-2.0787
ENSG00000143226	-0.192029	2.24089	-2.28691	0.0225315	0.0731816	-3.87247
ENSG00000239455	-0.191967	0.672173	-3.10669	0.0019769	0.0120822	-1.74251
ENSG00000105855	-0.191902	3.2144	-2.85836	0.00439896	0.0220236	-2.4544
ENSG00000128655	-0.191877	-0.950609	-2.94606	0.00333718	0.0179455	-2.20956
ENSG00000165501	-0.191871	0.362503	-5.66828	2.19567e-08	2.30407e-06	8.85717
ENSG00000250490	0.191851	-0.384209	3.10536	0.00198568	0.0121026	-1.74648
ENSG00000155629	-0.191762	1.23164	-2.49369	0.0128974	0.0484747	-3.39496
ENSG00000133101	0.191713	2.22705	3.63675	0.000298639	0.0029757	-0.0316218
ENSG00000182472	0.191582	-0.763254	3.0063	0.00274953	0.015479	-2.03721
ENSG00000164050	-0.19158	7.25423	-4.96253	8.962e-07	3.80968e-05	5.36079
ENSG00000149243	0.191572	2.32166	4.83387	1.68371e-06	6.1106e-05	4.76938
ENSG00000154945	-0.191458	6.77691	-5.35199	1.21913e-07	8.2008e-06	7.2379
ENSG00000123374	-0.191452	1.75562	-3.24114	0.00125317	0.00875315	-1.33311
ENSG00000117650	0.191387	-1.35138	2.74026	0.0063128	0.0286455	-2.7727
ENSG00000197892	-0.191362	5.30762	-5.98945	3.53703e-09	5.50458e-07	10.5868
ENSG00000237996	-0.191247	-1.07175	-2.79167	0.00540243	0.0254731	-2.63575
ENSG00000260872	-0.191228	1.88858	-1.69552	0.0904699	0.20293	-5.0132
ENSG00000224307	-0.191182	-0.87469	-2.70806	0.00695131	0.0308492	-2.85722
ENSG00000075073	0.191147	-0.494816	4.34019	1.65783e-05	0.000338648	2.63457
ENSG00000259030	0.191125	-0.561831	2.96238	0.0031676	0.0172151	-2.16321
ENSG00000172243	-0.190992	0.780064	-2.60237	0.00947572	0.0386436	-3.12776
ENSG00000162188	0.190966	6.61608	4.69455	3.27977e-06	9.69402e-05	4.14525
ENSG00000213025	-0.190909	-1.31539	-1.20828	0.227393	0.388704	-5.7006
ENSG00000228358	0.190893	-1.86904	2.20301	0.0279545	0.0861481	-4.05462
ENSG00000261925	0.190865	-0.709018	3.48104	0.000533935	0.00457118	-0.561072
ENSG00000095970	-0.190811	2.17139	-2.68383	0.00746932	0.0325961	-2.92015
ENSG00000229618	0.190719	-0.522082	2.74242	0.00627183	0.0284948	-2.76699
ENSG00000226278	-0.190701	-3.32598	-0.711464	0.47706	0.638711	-6.16486
ENSG00000118707	-0.190681	1.61103	-4.39897	1.27671e-05	0.000274537	2.87747
ENSG00000146242	0.190631	3.36969	3.58834	0.000358597	0.00341029	-0.198627
ENSG00000080573	-0.190629	6.85815	-3.22776	0.00131226	0.00909029	-1.37459
ENSG00000160255	-0.190373	3.4704	-2.62193	0.00895438	0.0370241	-3.07848
ENSG00000168490	0.190332	8.62642	4.90626	1.18289e-06	4.66135e-05	5.10035
ENSG00000167676	-0.190306	3.91572	-3.20875	0.00140071	0.00952693	-1.43329
ENSG00000158050	0.190272	2.3262	3.59051	0.000355678	0.00338955	-0.191172
ENSG00000153012	0.190201	2.32995	4.0219	6.47233e-05	0.000944816	1.3729
ENSG00000188404	-0.190171	0.588104	-2.3738	0.0179046	0.0618625	-3.67675
ENSG00000116783	0.190116	0.562636	4.10708	4.53461e-05	0.000718496	1.70163
ENSG00000260583	0.190077	0.447071	5.46437	6.6943e-08	5.48813e-06	7.80358
ENSG00000167747	0.190073	2.48232	5.42053	8.46879e-08	6.40037e-06	7.58162
ENSG00000116701	-0.189987	0.213557	-2.67579	0.00764879	0.0330578	-2.94092
ENSG00000166669	0.18996	2.96362	7.15871	2.2726e-12	1.98733e-09	17.5857
ENSG00000255031	-0.189938	-0.468359	-2.51215	0.0122481	0.0467231	-3.35034
ENSG00000074047	-0.18989	1.67171	-3.38039	0.000768487	0.00606728	-0.891445
ENSG00000092470	-0.189826	1.48195	-6.15346	1.34755e-09	2.71938e-07	11.5027
ENSG00000101276	-0.189823	2.96223	-2.7645	0.00586759	0.0271075	-2.70844
ENSG00000241186	0.189793	-1.77905	1.37567	0.169413	0.318151	-5.49029
ENSG00000146453	0.189697	1.22543	3.86846	0.0001209	0.00151447	0.797227
ENSG00000157064	0.189676	6.48515	3.90289	0.000105275	0.00135859	0.924533
ENSG00000237457	-0.189668	0.802451	-4.51982	7.39173e-06	0.000178373	3.38649
ENSG00000163884	-0.189593	4.8147	-3.93845	9.11511e-05	0.00122912	1.05717
ENSG00000124126	-0.189546	7.0579	-5.89835	5.98846e-09	8.54172e-07	10.0875
ENSG00000115107	-0.189527	1.79858	-3.31782	0.000959376	0.00715016	-1.09212
ENSG00000163354	0.189399	-0.148402	2.61049	0.00925609	0.0379332	-3.10735
ENSG00000197245	-0.189382	1.23712	-2.98428	0.00295239	0.0163405	-2.10061
ENSG00000071054	-0.189311	7.49678	-5.06084	5.48278e-07	2.58169e-05	5.82234
ENSG00000100628	0.189309	2.69834	3.34663	0.000866587	0.00664746	-1.00017
ENSG00000181444	-0.189241	2.61059	-4.72542	2.83344e-06	8.7514e-05	4.28206
ENSG00000251348	-0.189152	-1.89562	-2.49797	0.0127442	0.0480661	-3.38464
ENSG00000170011	-0.189051	4.81522	-5.10999	4.27537e-07	2.15104e-05	6.0562
ENSG00000148411	-0.189005	7.36372	-4.92838	1.06094e-06	4.27216e-05	5.20243
ENSG00000177464	-0.188939	3.1904	-2.44186	0.0148852	0.0538837	-3.51843
ENSG00000111266	-0.188852	3.09932	-4.75081	2.51061e-06	8.08857e-05	4.39525
ENSG00000253210	0.188786	-0.514881	3.4253	0.000653973	0.00534471	-0.745201
ENSG00000136048	-0.188731	1.64816	-4.45582	9.88844e-06	0.000221994	3.11531
ENSG00000176124	-0.188614	0.312987	-4.70777	3.08093e-06	9.2751e-05	4.20373
ENSG00000163874	-0.18858	0.0624533	-2.80859	0.00512996	0.0245393	-2.59014
ENSG00000139292	-0.188558	1.11565	-3.53504	0.000437564	0.00393911	-0.38
ENSG00000112276	-0.188425	1.8437	-4.56926	5.88912e-06	0.000152321	3.59847
ENSG00000156218	-0.188271	1.07838	-4.7364	2.68915e-06	8.41288e-05	4.33096
ENSG00000170647	-0.188259	1.17173	-4.24325	2.53373e-05	0.000461601	2.24074
ENSG00000267714	-0.188198	-0.00719516	-3.89329	0.00010943	0.00140137	0.888914
ENSG00000074410	0.188074	1.6155	2.50271	0.0125765	0.0476027	-3.3732
ENSG00000205106	0.187997	0.218089	3.09449	0.00205873	0.0124569	-1.77882
ENSG00000267128	-0.187927	0.829233	-3.13495	0.00179869	0.0113351	-1.65786
ENSG00000064961	-0.187806	4.17491	-5.08703	4.80325e-07	2.35847e-05	5.94672
ENSG00000251594	0.187653	-1.27089	2.39019	0.0171321	0.0601048	-3.63903
ENSG00000266921	-0.187604	-0.186011	-4.47265	9.16302e-06	0.000210075	3.18628
ENSG00000232110	-0.187507	0.0722918	-3.14813	0.00172069	0.0109671	-1.6181
ENSG00000261553	0.187421	0.0974418	2.3496	0.019101	0.0647924	-3.73198
ENSG00000137693	-0.187312	4.76449	-3.74582	0.000196271	0.00216646	0.352428
ENSG00000184260	0.18727	-1.49559	2.43944	0.0149847	0.0541264	-3.52416
ENSG00000211574	0.187266	3.68155	2.87707	0.00414951	0.0210153	-2.40276
ENSG00000110786	0.187254	6.34853	4.42872	1.11732e-05	0.00024485	3.00157
ENSG00000102755	-0.187188	5.3717	-3.16434	0.0016291	0.0105155	-1.56901
ENSG00000172232	0.187168	0.672035	2.55733	0.0107806	0.0425387	-3.23984
ENSG00000108786	-0.187024	1.64795	-3.09012	0.00208885	0.0125833	-1.79181
ENSG00000257086	-0.187005	0.471839	-4.07278	5.23712e-05	0.000802638	1.56848
ENSG00000006071	0.186991	5.53127	4.25942	2.362e-05	0.000440362	2.30585
ENSG00000259366	-0.186985	0.246629	-3.05634	0.00233522	0.0137053	-1.89149
ENSG00000260398	-0.186956	0.871303	-4.27602	2.19729e-05	0.000416307	2.37292
ENSG00000244128	-0.186947	1.11998	-4.76266	2.37242e-06	7.75216e-05	4.44824
ENSG00000246308	0.186945	-0.180461	3.91608	9.98109e-05	0.0013055	0.973593
ENSG00000163491	0.186922	1.95654	4.39132	1.32104e-05	0.000283075	2.84572
ENSG00000248449	-0.186915	-2.21232	-2.44774	0.014647	0.0533156	-3.50456
ENSG00000172987	-0.186903	2.04019	-3.15096	0.00170436	0.0108865	-1.60955
ENSG00000157766	-0.186803	1.47427	-3.91981	9.83157e-05	0.00129239	0.987489
ENSG00000179954	-0.186785	2.39904	-5.44523	7.41937e-08	5.8753e-06	7.70649
ENSG00000105889	-0.186708	-0.0884624	-3.76919	0.000179144	0.00201952	0.436133
ENSG00000009790	-0.186694	-0.152967	-2.83367	0.00474877	0.0232612	-2.52201
ENSG00000124529	-0.186639	-2.63073	-1.98175	0.0479413	0.127445	-4.50287
ENSG00000259905	0.186564	-0.504428	2.29194	0.0222378	0.072445	-3.86134
ENSG00000235501	-0.186395	2.49554	-6.04539	2.55137e-09	4.58983e-07	10.8967
ENSG00000240764	0.186365	2.60957	2.57136	0.0103579	0.0413415	-3.20513
ENSG00000008226	-0.186283	1.37537	-2.75384	0.00605974	0.0277716	-2.73676
ENSG00000112029	-0.186138	0.446103	-4.5947	5.23486e-06	0.00013852	3.70839
ENSG00000021645	0.185947	6.45407	5.32461	1.40862e-07	9.14344e-06	7.10168
ENSG00000142149	0.185924	2.84613	4.07416	5.20701e-05	0.000798844	1.57381
ENSG00000258891	-0.185913	-1.3436	-2.36148	0.018505	0.0633414	-3.70493
ENSG00000157483	-0.185888	3.53255	-5.56941	3.78611e-08	3.40824e-06	8.34196
ENSG00000139734	-0.185847	0.324007	-3.12082	0.00188585	0.0117039	-1.70027
ENSG00000139835	-0.185683	0.790893	-4.07227	5.24829e-05	0.000803164	1.56651
ENSG00000100276	0.185622	4.13366	4.44928	1.01845e-05	0.000227252	3.08783
ENSG00000227280	0.185616	-0.477935	3.33767	0.000894508	0.00680479	-1.02885
ENSG00000141337	0.18553	2.14258	5.06201	5.45053e-07	2.581e-05	5.82788
ENSG00000228084	0.185458	-0.859837	3.43646	0.000628082	0.00517688	-0.708552
ENSG00000196664	-0.18545	0.347169	-2.29001	0.0223501	0.072667	-3.86561
ENSG00000139354	-0.185431	-0.322772	-3.10685	0.00197587	0.0120822	-1.74204
ENSG00000071991	-0.185359	2.34519	-3.49614	0.000505153	0.00439385	-0.510698
ENSG00000136110	-0.185274	-0.298021	-3.6317	0.000304432	0.00301705	-0.0491706
ENSG00000134516	-0.185218	1.45561	-3.03367	0.0025153	0.0145118	-1.95781
ENSG00000174194	0.185019	0.672697	1.88649	0.0596885	0.149763	-4.68144
ENSG00000163762	-0.18496	2.28811	-2.87867	0.00412881	0.0209394	-2.39833
ENSG00000164692	-0.184739	3.09265	-3.21362	0.00137752	0.00941097	-1.41826
ENSG00000141622	0.184699	4.61299	5.64966	2.43442e-08	2.49753e-06	8.75953
ENSG00000081479	-0.18462	3.38802	-3.1959	0.00146352	0.00978855	-1.47273
ENSG00000163914	0.184558	-1.41194	2.33371	0.0199242	0.0667069	-3.76794
ENSG00000175785	-0.184556	2.11908	-3.54918	0.000415155	0.0038001	-0.332122
ENSG00000125285	-0.184534	3.31323	-3.56182	0.00039604	0.00367874	-0.289173
ENSG00000242242	0.184504	-1.50083	2.64706	0.00832232	0.0351659	-3.01465
ENSG00000160716	0.184468	4.95561	4.01373	6.69472e-05	0.000969573	1.34172
ENSG00000173838	0.18444	-0.787653	3.58268	0.000366302	0.00346384	-0.218017
ENSG00000170324	0.184432	1.71456	3.16515	0.00162464	0.0104962	-1.56656
ENSG00000092969	-0.184361	4.90819	-4.0252	6.38457e-05	0.000933955	1.3855
ENSG00000113212	-0.184339	1.22277	-4.28006	2.15889e-05	0.000412523	2.38929
ENSG00000185650	-0.184306	6.40892	-3.83653	0.000137333	0.00166797	0.680092
ENSG00000253805	0.184279	-1.2745	2.25222	0.0246512	0.0783617	-3.94859
ENSG00000177236	0.184073	1.96771	3.19963	0.00144502	0.00971466	-1.46129
ENSG00000179111	-0.18407	0.689285	-3.04175	0.0024497	0.0142362	-1.93423
ENSG00000235568	-0.184003	0.988275	-3.13949	0.00177146	0.0112067	-1.64419
ENSG00000178104	-0.183989	7.98634	-6.44182	2.34262e-10	6.72186e-08	13.166
ENSG00000204287	-0.183951	4.43129	-2.21317	0.0272428	0.0845936	-4.03292
ENSG00000106366	-0.183836	0.830633	-1.73607	0.0830391	0.191432	-4.94568
ENSG00000206538	-0.183797	-1.16501	-2.82754	0.00483945	0.0235922	-2.53871
ENSG00000255020	0.183767	0.37809	3.35777	0.000833001	0.00645181	-0.964414
ENSG00000165801	-0.183749	4.94886	-5.2388	2.20595e-07	1.27792e-05	6.67899
ENSG00000117600	0.183743	4.60959	3.91441	0.000100488	0.00131342	0.96737
ENSG00000204764	0.183743	1.08558	3.80579	0.000155122	0.00182373	0.56823
ENSG00000227195	-0.183674	3.54221	-2.32273	0.0205106	0.0682103	-3.79264
ENSG00000260807	0.183667	6.60738	3.8709	0.000119728	0.00150286	0.806183
ENSG00000183690	-0.183638	1.01804	-4.34216	1.64345e-05	0.000336083	2.64267
ENSG00000262039	-0.183549	-0.693654	-2.81699	0.00499934	0.0241218	-2.56739
ENSG00000179044	0.183274	-0.871886	3.08563	0.00212012	0.012711	-1.80511
ENSG00000166689	-0.183242	3.02181	-4.35744	1.53596e-05	0.000319076	2.70554
ENSG00000165025	-0.183231	1.94596	-2.81587	0.00501645	0.0241643	-2.57041
ENSG00000178878	-0.183226	5.78863	-2.65325	0.00817285	0.034702	-2.99883
ENSG00000148357	0.18305	0.0907774	2.90318	0.00382304	0.0198099	-2.33018
ENSG00000257315	-0.183034	1.27545	-2.93185	0.00349158	0.0185761	-2.24973
ENSG00000198930	-0.182938	-0.648317	-3.16633	0.00161819	0.0104704	-1.56298
ENSG00000234518	-0.182797	-1.02233	-2.60494	0.00940559	0.0383993	-3.12129
ENSG00000149451	-0.182603	3.75488	-2.59944	0.00955613	0.0388679	-3.13511
ENSG00000174576	0.182572	-1.74127	1.03707	0.300101	0.470829	-5.88764
ENSG00000231249	0.182529	-0.151366	3.69511	0.000238884	0.00251685	0.172499
ENSG00000233087	0.182444	0.0591523	3.29195	0.00105048	0.00768872	-1.17404
ENSG00000203772	0.182403	4.2912	4.62717	4.5008e-06	0.000122448	3.84947
ENSG00000214491	-0.182343	0.843642	-4.31301	1.86871e-05	0.000373416	2.52332
ENSG00000186439	-0.182338	0.789713	-3.45255	0.00059245	0.00494759	-0.65554
ENSG00000031081	-0.182295	4.72839	-4.30441	1.94068e-05	0.000384038	2.48822
ENSG00000249109	0.182285	-0.00142631	1.48775	0.137317	0.273968	-5.33434
ENSG00000059588	0.182167	5.21463	3.10176	0.0020096	0.0122281	-1.75719
ENSG00000219607	-0.182157	1.93793	-3.28217	0.00108694	0.00788022	-1.20483
ENSG00000180287	-0.182126	1.51101	-4.60355	5.0241e-06	0.000133949	3.74675
ENSG00000155926	-0.182105	2.54365	-3.27453	0.00111627	0.00803637	-1.22885
ENSG00000188613	-0.182098	1.85912	-4.11672	4.35377e-05	0.000697058	1.73928
ENSG00000240253	0.182055	-0.0717973	2.89708	0.00389708	0.0201085	-2.34718
ENSG00000248795	-0.182032	-1.94004	-1.7454	0.0814019	0.188613	-4.92993
ENSG00000125864	0.181961	1.01803	4.01138	6.76002e-05	0.000975185	1.33276
ENSG00000213638	-0.181767	0.461074	-3.40858	0.000694617	0.00561688	-0.799875
ENSG00000141934	-0.181748	3.32896	-3.93345	9.3022e-05	0.00124477	1.03846
ENSG00000153165	0.181682	-0.726988	3.2627	0.00116312	0.00828533	-1.26592
ENSG00000102174	-0.181676	0.149812	-3.3081	0.000992714	0.00735089	-1.12298
ENSG00000162889	-0.181649	4.94641	-4.75121	2.50587e-06	8.08749e-05	4.39701
ENSG00000234965	0.181605	-1.3031	2.44901	0.0145959	0.0531575	-3.50156
ENSG00000105122	-0.181555	1.40923	-3.10526	0.00198635	0.0121026	-1.74678
ENSG00000117266	-0.181522	6.53575	-4.75483	2.4629e-06	7.99092e-05	4.41321
ENSG00000130822	0.1815	6.06575	4.82544	1.75389e-06	6.27846e-05	4.73112
ENSG00000154975	0.181335	5.09797	5.11982	4.06674e-07	2.07741e-05	6.10325
ENSG00000186834	-0.181209	5.8646	-5.87936	6.67718e-09	9.28938e-07	9.98434
ENSG00000156097	0.181139	2.23548	3.17865	0.00155199	0.0101716	-1.52547
ENSG00000107736	-0.180967	3.42992	-3.63409	0.000301681	0.00299625	-0.040879
ENSG00000261568	-0.180909	-1.0097	-2.90303	0.00382476	0.0198132	-2.33058
ENSG00000128683	0.180886	5.49699	2.99662	0.00283711	0.0158602	-2.06515
ENSG00000143127	-0.180883	2.99215	-3.34525	0.000870823	0.00667437	-1.00458
ENSG00000142621	0.180881	0.592293	3.95525	8.51215e-05	0.00116394	1.12023
ENSG00000006638	-0.18088	0.314569	-3.32405	0.000938558	0.00703585	-1.0723
ENSG00000092929	0.180856	2.69651	3.38561	0.000754271	0.00599366	-0.874533
ENSG00000221598	-0.1808	0.0346964	-2.38228	0.0175012	0.0609737	-3.65727
ENSG00000115758	0.180787	4.1479	5.94031	4.70273e-09	7.07877e-07	10.3167
ENSG00000112619	0.18076	1.23434	2.73025	0.00650533	0.0293379	-2.79907
ENSG00000242687	-0.180711	1.70526	-4.86691	1.43394e-06	5.42946e-05	4.91988
ENSG00000160200	-0.180699	6.22405	-6.03592	2.69684e-09	4.76199e-07	10.8441
ENSG00000255929	0.18067	-2.06088	2.37397	0.0178963	0.0618573	-3.67636
ENSG00000089199	0.180615	6.00955	2.94063	0.00339537	0.0181786	-2.22492
ENSG00000204228	0.180563	1.6512	3.7208	0.000216311	0.00232415	0.263363
ENSG00000119681	-0.180538	0.403722	-3.19227	0.00148174	0.00986607	-1.48385
ENSG00000119922	-0.180538	3.25345	-4.82045	1.79671e-06	6.35739e-05	4.70852
ENSG00000118495	0.180509	2.29108	4.29852	1.99143e-05	0.000389879	2.46425
ENSG00000141524	-0.180376	4.52438	-4.0529	5.69047e-05	0.000851669	1.49178
ENSG00000130032	0.180369	4.0595	5.03768	6.16024e-07	2.82817e-05	5.71285
ENSG00000123595	-0.180317	3.41509	-6.02996	2.79259e-09	4.83803e-07	10.811
ENSG00000145908	-0.18011	0.933099	-4.97849	8.27943e-07	3.5691e-05	5.43516
ENSG00000181392	0.180085	-0.595138	3.01229	0.00269662	0.0152936	-2.01989
ENSG00000206140	0.179921	1.97044	3.16386	0.00163174	0.0105289	-1.57047
ENSG00000182963	-0.179845	3.72448	-4.25572	2.40037e-05	0.000444784	2.2909
ENSG00000160307	0.179814	7.21646	3.67726	0.000255845	0.00265632	0.109747
ENSG00000170836	-0.179777	2.41948	-5.54766	4.26346e-08	3.75248e-06	8.22974
ENSG00000177551	-0.179764	0.000389778	-3.42625	0.000651727	0.00532873	-0.742081
ENSG00000186523	0.179705	-0.934165	2.50893	0.0123592	0.0470102	-3.35815
ENSG00000156463	0.179638	1.69961	3.63907	0.000296019	0.00295279	-0.0235708
ENSG00000057704	-0.17963	3.67451	-4.61369	4.79283e-06	0.000129244	3.79076
ENSG00000088826	-0.179411	5.57753	-4.24462	2.51875e-05	0.000459784	2.24624
ENSG00000125878	-0.179401	-0.255142	-3.18337	0.00152732	0.0100565	-1.51108
ENSG00000226627	-0.179372	-0.717684	-2.71625	0.00678348	0.0302212	-2.8358
ENSG00000183111	-0.17929	4.64667	-4.53588	6.86735e-06	0.000168612	3.4551
ENSG00000188290	0.179277	3.4742	3.20635	0.00141223	0.00959462	-1.44065
ENSG00000003436	-0.179272	1.48834	-3.38128	0.000766052	0.00605383	-0.88857
ENSG00000198723	0.179211	-0.24631	3.80937	0.000152944	0.00180737	0.581214
ENSG00000261416	0.179128	-0.315454	3.07853	0.00217051	0.0129329	-1.82611
ENSG00000161270	0.179079	-1.06171	2.68555	0.00743144	0.0324699	-2.9157
ENSG00000174460	0.178955	3.30239	3.10256	0.00200427	0.0121997	-1.75482
ENSG00000171236	-0.17883	-1.58481	-1.68157	0.0931474	0.207165	-5.03607
ENSG00000204052	0.178813	3.37139	4.80055	1.9778e-06	6.80788e-05	4.61857
ENSG00000111907	-0.178774	6.04757	-4.24225	2.54478e-05	0.000463154	2.2367
ENSG00000260852	-0.178754	1.53692	-4.23995	2.57029e-05	0.00046595	2.22745
ENSG00000182264	-0.178612	-0.238751	-2.78517	0.00551062	0.0258882	-2.65321
ENSG00000266469	0.178597	-0.175452	2.98415	0.00295361	0.0163423	-2.10098
ENSG00000187193	-0.178537	5.64127	-2.48108	0.0133579	0.049697	-3.42522
ENSG00000100300	-0.17834	3.81492	-3.77149	0.00017754	0.00200636	0.444381
ENSG00000259291	0.178311	4.53927	3.78809	0.000166331	0.00190907	0.504202
ENSG00000110079	-0.178303	0.16571	-1.87099	0.0618098	0.1537	-4.70967
ENSG00000184005	-0.178227	2.8199	-4.76843	2.30774e-06	7.57468e-05	4.47411
ENSG00000180422	-0.178195	0.0200759	-2.79425	0.00535996	0.025323	-2.62879
ENSG00000197249	-0.178134	1.8369	-1.69757	0.0900813	0.202258	-5.00982
ENSG00000151025	0.178091	4.89192	3.59382	0.000351282	0.00336028	-0.179829
ENSG00000260838	0.178089	1.78979	3.29548	0.00103759	0.00760952	-1.16289
ENSG00000144214	-0.178006	-0.117063	-2.8515	0.00449375	0.0223701	-2.47325
ENSG00000111145	-0.177981	2.25585	-3.78815	0.000166294	0.00190907	0.504408
ENSG00000104267	-0.17798	5.18288	-3.82065	0.000146268	0.00175042	0.622192
ENSG00000011600	-0.177978	2.85973	-2.60494	0.0094057	0.0383993	-3.1213
ENSG00000132199	0.177896	3.40404	2.85784	0.00440606	0.0220531	-2.45583
ENSG00000248923	-0.177831	0.798748	-2.60906	0.00929434	0.0380686	-3.11094
ENSG00000166091	0.177672	3.72139	3.48108	0.000533865	0.00457118	-0.560953
ENSG00000231485	-0.177623	-0.930528	-2.81333	0.00505588	0.0242608	-2.57731
ENSG00000176349	0.177619	-1.18792	2.56909	0.0104252	0.0415108	-3.21075
ENSG00000262621	0.177577	-0.844972	3.32553	0.000933666	0.00701712	-1.06758
ENSG00000227973	-0.177576	-0.870669	-3.19865	0.00144987	0.00972438	-1.4643
ENSG00000171450	0.177552	5.80998	4.08198	5.03906e-05	0.000778278	1.60411
ENSG00000236939	0.177546	0.310064	3.87211	0.000119148	0.00149968	0.81065
ENSG00000089847	0.177494	6.23158	4.55952	6.15983e-06	0.000156892	3.55653
ENSG00000135604	-0.177473	-0.674143	-2.18756	0.0290683	0.0884816	-4.08746
ENSG00000091513	-0.177461	7.26306	-3.41772	0.000672111	0.00545652	-0.770013
ENSG00000258240	0.177395	-0.165033	2.76824	0.00580149	0.0268959	-2.69847
ENSG00000165246	0.177349	-1.54962	1.89252	0.0588796	0.148322	-4.67039
ENSG00000172020	0.177319	8.08402	4.25021	2.45839e-05	0.000451319	2.26874
ENSG00000172137	0.177312	3.361	2.77142	0.00574576	0.0267398	-2.68998
ENSG00000230910	0.177306	3.63898	2.86279	0.00433867	0.021799	-2.4422
ENSG00000102032	-0.177296	3.28221	-4.76877	2.30394e-06	7.57468e-05	4.47565
ENSG00000173040	-0.177186	0.362048	-2.93449	0.00346242	0.0184604	-2.24228
ENSG00000139352	-0.177159	4.52716	-3.50994	0.000480127	0.0042288	-0.464484
ENSG00000117069	0.177134	4.05188	3.65551	0.000278049	0.00281328	0.0336526
ENSG00000253106	-0.17707	0.455509	-4.04618	5.85185e-05	0.000870149	1.46595
ENSG00000127423	0.176904	-0.142421	2.8074	0.0051487	0.024597	-2.59336
ENSG00000226717	0.176843	-1.34255	2.73238	0.00646398	0.029216	-2.79348
ENSG00000164066	0.176829	3.03975	3.9109	0.000101924	0.00132465	0.95431
ENSG00000166736	0.176814	-0.916617	2.68156	0.00751963	0.0327229	-2.92602
ENSG00000073146	0.176507	0.989839	3.2699	0.00113441	0.0081376	-1.24338
ENSG00000248610	-0.176474	-2.71385	-2.05598	0.0401952	0.111694	-4.35769
ENSG00000162367	-0.176413	2.44045	-3.4808	0.000534398	0.00457301	-0.56186
ENSG00000258647	-0.176407	-0.194248	-1.86627	0.0624675	0.154937	-4.71822
ENSG00000170525	-0.17633	6.63685	-4.35116	1.57926e-05	0.00032556	2.67969
ENSG00000140368	-0.17622	1.52732	-4.65404	3.96912e-06	0.000111111	3.96692
ENSG00000129250	-0.176207	7.6488	-4.15429	3.71275e-05	0.000617234	1.88667
ENSG00000214548	0.17617	9.59997	2.81455	0.00503689	0.024195	-2.57399
ENSG00000138036	0.176164	3.83559	5.07124	5.20251e-07	2.50102e-05	5.87166
ENSG00000123901	0.17611	2.75714	2.97926	0.0030005	0.016527	-2.115
ENSG00000145242	0.176104	3.20369	3.28392	0.00108035	0.00784171	-1.19934
ENSG00000104361	0.176092	5.02302	4.20847	2.94438e-05	0.000514958	2.10146
ENSG00000112333	-0.176091	4.32445	-3.89471	0.000108804	0.0013953	0.894193
ENSG00000269210	0.176047	-0.102499	3.6732	0.000259856	0.00268391	0.0955194
ENSG00000148498	-0.17596	4.50148	-4.00524	6.93365e-05	0.000991663	1.30936
ENSG00000055955	0.175948	0.473042	2.49951	0.0126894	0.0479186	-3.38092
ENSG00000258920	0.175946	-0.62726	3.26354	0.00115972	0.00827309	-1.26327
ENSG00000155307	-0.175824	0.160929	-2.4458	0.0147251	0.053494	-3.50914
ENSG00000226002	0.175799	-1.29859	2.08423	0.0375414	0.106276	-4.30107
ENSG00000149809	0.175792	4.84244	6.13834	1.47424e-09	2.91108e-07	11.4174
ENSG00000142173	-0.175723	3.8149	-3.65649	0.000277014	0.00280589	0.0370639
ENSG00000124215	-0.175694	1.22617	-3.69232	0.000241465	0.00253386	0.162666
ENSG00000250125	0.175622	0.0103668	3.18474	0.00152023	0.0100351	-1.5069
ENSG00000223396	-0.175612	1.05982	-3.84519	0.000132682	0.00162438	0.711749
ENSG00000169116	0.17558	5.37156	3.2391	0.00126204	0.00880552	-1.33946
ENSG00000124713	-0.175573	0.504811	-2.65743	0.00807321	0.0343664	-2.98812
ENSG00000130643	0.175506	7.11986	3.54736	0.000417985	0.00381565	-0.338308
ENSG00000169871	-0.175498	3.57685	-3.88597	0.000112697	0.00143322	0.861844
ENSG00000256116	-0.175444	-0.809358	-3.39596	0.000726828	0.00582859	-0.840958
ENSG00000152154	0.175394	6.10983	4.6256	4.534e-06	0.000122987	3.84261
ENSG00000197467	0.175272	-0.441738	2.55551	0.0108366	0.0426678	-3.24433
ENSG00000171462	0.175254	1.98112	4.02568	6.37184e-05	0.000933114	1.38734
ENSG00000225778	0.175167	-0.35988	3.11362	0.00193174	0.0118832	-1.72181
ENSG00000203685	0.175145	5.29316	4.12533	4.1983e-05	0.000676888	1.77292
ENSG00000196169	-0.17513	3.65985	-2.33905	0.0196443	0.0660589	-3.75589
ENSG00000206176	0.175058	0.640523	1.73992	0.08236	0.190222	-4.93919
ENSG00000124635	-0.174981	-1.92013	-2.08818	0.0371823	0.105623	-4.29309
ENSG00000262966	0.174933	-1.50547	1.97781	0.0483845	0.128364	-4.51041
ENSG00000147488	-0.174886	3.92119	-3.62115	0.00031685	0.00310493	-0.0856797
ENSG00000168539	0.174879	5.7139	3.62241	0.000315342	0.00309866	-0.081325
ENSG00000231312	0.174806	4.07946	5.63578	2.62866e-08	2.60934e-06	8.68692
ENSG00000106089	0.174713	6.63429	3.94652	8.82054e-05	0.00119455	1.08744
ENSG00000184216	-0.174699	5.32636	-6.23989	8.03273e-10	1.77727e-07	11.9942
ENSG00000114656	0.174618	0.556151	4.19292	3.14788e-05	0.00053925	2.03953
ENSG00000103449	-0.174533	4.33047	-4.31254	1.87262e-05	0.000373792	2.52138
ENSG00000166483	-0.174424	0.699728	-3.58779	0.000359337	0.00341203	-0.200508
ENSG00000188916	0.174235	0.888046	4.35528	1.55073e-05	0.000320693	2.69664
ENSG00000198932	0.174188	6.62288	4.76824	2.30986e-06	7.57468e-05	4.47325
ENSG00000186160	0.174187	-0.237713	2.90684	0.00377913	0.0196563	-2.31994
ENSG00000161798	-0.17417	-0.0566058	-3.3694	0.000799227	0.00624746	-0.926956
ENSG00000197019	-0.174161	2.78035	-3.23305	0.00128861	0.00896367	-1.35822
ENSG00000171812	-0.174125	0.199774	-2.6578	0.00806464	0.0343378	-2.98719
ENSG00000249790	-0.173932	-1.65911	-1.48741	0.137406	0.274036	-5.33483
ENSG00000260432	0.173895	5.32173	3.54638	0.0004195	0.00382508	-0.341606
ENSG00000175352	0.173789	4.93926	4.41047	1.21263e-05	0.000262603	2.92538
ENSG00000168918	-0.173778	4.00497	-4.07003	5.29777e-05	0.000806702	1.55784
ENSG00000154146	0.173775	9.87333	3.92441	9.64985e-05	0.00127581	1.00467
ENSG00000189007	0.173767	0.864091	4.07124	5.27102e-05	0.000804631	1.56252
ENSG00000233622	0.173728	-0.132865	4.10418	4.59036e-05	0.000725961	1.69033
ENSG00000233820	0.17372	0.512903	2.94626	0.00333507	0.0179455	-2.209
ENSG00000166428	-0.17368	1.5939	-2.48378	0.0132581	0.0494959	-3.41876
ENSG00000226904	0.173636	-1.15149	2.31318	0.0210334	0.0694331	-3.81404
ENSG00000175544	-0.17358	-0.870466	-2.89311	0.00394601	0.0202811	-2.35823
ENSG00000144227	0.173554	-1.56397	1.65195	0.099042	0.216372	-5.08399
ENSG00000021300	-0.173554	8.66595	-4.89026	1.27934e-06	4.97019e-05	5.02684
ENSG00000105509	0.173416	1.28072	3.27643	0.00110893	0.00800173	-1.22289
ENSG00000224189	-0.173376	0.547334	-2.85407	0.00445797	0.0222372	-2.46618
ENSG00000119699	-0.173336	4.08581	-3.76769	0.000180202	0.00203021	0.43073
ENSG00000081277	-0.17329	0.758523	-2.91878	0.00363926	0.019133	-2.28649
ENSG00000235565	-0.173276	-0.236366	-2.66466	0.00790359	0.0338603	-2.96956
ENSG00000168546	0.173263	4.66401	3.93775	9.14104e-05	0.00122979	1.05456
ENSG00000167191	-0.173263	8.61505	-4.20492	2.98975e-05	0.000519429	2.08729
ENSG00000211689	0.173227	-1.01984	1.67351	0.094723	0.209641	-5.0492
ENSG00000159399	-0.173211	1.67013	-2.35269	0.0189441	0.0644629	-3.72495
ENSG00000225953	0.173131	1.95773	3.17223	0.00158615	0.0103364	-1.54502
ENSG00000160097	0.173129	4.22976	5.69532	1.88905e-08	2.04062e-06	8.99948
ENSG00000249684	0.173106	-0.299841	2.6248	0.00887995	0.0368107	-3.07121
ENSG00000037897	0.172981	1.49062	5.92691	5.08102e-09	7.586e-07	10.2433
ENSG00000084734	0.172894	0.29609	3.10819	0.00196702	0.0120367	-1.73802
ENSG00000116819	0.172847	2.75028	3.28395	0.00108023	0.00784171	-1.19923
ENSG00000079841	0.172834	5.74997	5.1453	3.5711e-07	1.88114e-05	6.22551
ENSG00000106333	-0.172778	1.9632	-4.34329	1.63521e-05	0.000334771	2.64734
ENSG00000104112	0.172719	7.19362	4.90059	1.21626e-06	4.77252e-05	5.07426
ENSG00000236753	-0.172668	1.50633	-4.80036	1.97964e-06	6.80788e-05	4.6177
ENSG00000050628	0.172658	0.200553	1.98737	0.0473137	0.126234	-4.49206
ENSG00000249307	-0.172652	0.0800686	-3.11147	0.00194565	0.0119498	-1.72824
ENSG00000234418	0.172648	-1.19926	2.20738	0.027647	0.0855422	-4.04532
ENSG00000222040	-0.172638	-0.465227	-2.33483	0.0198651	0.0665455	-3.76541
ENSG00000187513	-0.172595	2.30681	-2.4344	0.015193	0.054699	-3.53602
ENSG00000099957	0.172592	3.89233	3.66364	0.000269547	0.00275457	0.0620419
ENSG00000262165	0.172587	0.0835784	2.68243	0.00750036	0.032678	-2.92378
ENSG00000106809	-0.17252	-1.5963	-1.49597	0.135161	0.270903	-5.32242
ENSG00000164708	-0.172517	2.23451	-3.08938	0.00209397	0.0126055	-1.794
ENSG00000228395	-0.172479	0.326869	-4.25882	2.36815e-05	0.000441061	2.30344
ENSG00000104899	0.172472	2.36638	2.48295	0.0132886	0.0495647	-3.42074
ENSG00000106066	-0.172433	0.590938	-2.16502	0.0307604	0.0920907	-4.13491
ENSG00000102387	0.172433	-0.448592	2.85638	0.00442607	0.0221111	-2.45984
ENSG00000196436	0.172408	0.551508	1.03632	0.300449	0.471174	-5.88839
ENSG00000198502	-0.172385	1.53348	-1.28776	0.198301	0.354249	-5.60411
ENSG00000140479	-0.172383	4.07334	-4.20038	3.04865e-05	0.000525684	2.06921
ENSG00000007933	-0.172364	-0.17174	-2.60748	0.00933698	0.038188	-3.11492
ENSG00000177917	-0.172166	3.1858	-5.00482	7.26177e-07	3.22894e-05	5.55831
ENSG00000235652	0.172157	0.797125	3.37343	0.000787815	0.00618531	-0.913936
ENSG00000110931	0.17204	7.30723	5.02755	6.48134e-07	2.95343e-05	5.66511
ENSG00000147145	-0.172013	-1.55037	-1.66103	0.0972045	0.213295	-5.06939
ENSG00000022355	0.17196	6.50841	3.26376	0.00115885	0.00827092	-1.2626
ENSG00000189184	-0.17196	1.5661	-3.10429	0.00199277	0.0121377	-1.74967
ENSG00000231359	0.171941	-0.944156	2.66383	0.00792304	0.0339079	-2.97171
ENSG00000083857	-0.171895	5.18459	-3.63281	0.000303152	0.00300761	-0.0453218
ENSG00000266949	0.171823	-0.996093	2.75443	0.00604888	0.0277427	-2.73519
ENSG00000175772	0.171746	3.53618	3.34118	0.000883482	0.00674585	-1.01763
ENSG00000133069	-0.171701	6.71916	-6.73879	3.60585e-11	1.60163e-08	14.9482
ENSG00000177984	0.17166	1.71554	2.41266	0.0161209	0.057295	-3.58691
ENSG00000157827	-0.171624	6.95523	-5.63181	2.68704e-08	2.63876e-06	8.66615
ENSG00000095303	-0.171537	1.64902	-3.50813	0.000483342	0.00424524	-0.470555
ENSG00000256973	0.171519	-0.265372	2.35261	0.0189485	0.0644629	-3.72515
ENSG00000135414	-0.171502	4.52864	-4.77838	2.20027e-06	7.33317e-05	4.51876
ENSG00000211895	-0.171493	-2.42445	-0.993091	0.321046	0.493364	-5.93109
ENSG00000223403	0.171415	2.07188	2.33748	0.0197258	0.0662647	-3.75942
ENSG00000213144	-0.171379	0.864288	-3.56919	0.000385288	0.0036044	-0.264089
ENSG00000162753	-0.171254	-0.0310098	-3.49341	0.000510245	0.00442823	-0.519818
ENSG00000223865	-0.171081	3.84598	-3.36517	0.000811352	0.00631877	-0.940583
ENSG00000220575	0.170964	2.47133	3.0199	0.00263072	0.0150313	-1.99784
ENSG00000113369	0.170893	4.18598	3.36675	0.000806808	0.00629406	-0.935501
ENSG00000224819	0.170892	-2.40519	2.16247	0.0309573	0.0925594	-4.14026
ENSG00000157227	-0.170884	2.5832	-3.29888	0.0010253	0.00753147	-1.15214
ENSG00000187824	-0.170874	1.76444	-3.40818	0.00069561	0.00562244	-0.801171
ENSG00000242170	-0.170856	-1.59936	-2.42643	0.0155273	0.0555945	-3.55472
ENSG00000113327	0.17083	5.78085	2.73167	0.00647777	0.0292495	-2.79535
ENSG00000134250	-0.170668	5.81666	-3.38498	0.000755983	0.00599692	-0.876587
ENSG00000135069	-0.170651	6.17687	-4.10401	4.59359e-05	0.000725961	1.68968
ENSG00000162997	0.170569	-0.213153	3.60806	0.000332921	0.00322765	-0.130845
ENSG00000155465	-0.170559	0.764494	-2.71649	0.00677868	0.0302072	-2.83518
ENSG00000177119	-0.170406	3.80357	-4.1179	4.33218e-05	0.000694415	1.74388
ENSG00000164440	0.170349	0.386711	4.21426	2.8719e-05	0.000506138	2.12457
ENSG00000198826	-0.170331	0.737671	-3.55963	0.000399297	0.00370151	-0.296638
ENSG00000261355	0.170285	3.53991	4.86176	1.47032e-06	5.533e-05	4.89639
ENSG00000173801	-0.170249	4.12971	-4.58471	5.4832e-06	0.000144054	3.66512
ENSG00000213445	-0.170243	4.27111	-3.90564	0.000104112	0.00134452	0.934758
ENSG00000164761	-0.170071	1.08045	-2.02907	0.0428704	0.117363	-4.41093
ENSG00000168874	-0.170027	3.84957	-2.86709	0.00428094	0.0215614	-2.43035
ENSG00000011465	-0.170008	4.68626	-3.1862	0.0015127	0.0100062	-1.50244
ENSG00000165084	0.169984	0.810926	3.22209	0.00133811	0.00920683	-1.39215
ENSG00000166016	-0.169974	3.04281	-4.10839	4.50964e-05	0.000715155	1.70674
ENSG00000246100	0.169876	1.22628	4.65715	3.91156e-06	0.000110341	3.98057
ENSG00000121905	0.16985	6.50985	4.29864	1.99035e-05	0.000389879	2.46476
ENSG00000151414	-0.169834	4.8235	-4.26138	2.34195e-05	0.000437069	2.31376
ENSG00000165023	0.16974	6.22006	3.20057	0.00144039	0.00970332	-1.4584
ENSG00000171476	0.169658	6.35609	4.8467	1.58213e-06	5.82249e-05	4.8277
ENSG00000138434	-0.169643	6.3922	-5.898	6.00023e-09	8.54172e-07	10.0857
ENSG00000105696	0.169566	8.0729	5.58772	3.42485e-08	3.11356e-06	8.43675
ENSG00000179277	-0.169524	0.640072	-3.04058	0.00245913	0.0142865	-1.93766
ENSG00000099958	0.169446	0.987169	2.86048	0.00436996	0.0218997	-2.44855
ENSG00000174145	0.16944	2.78082	3.25936	0.00117667	0.00835271	-1.27636
ENSG00000128045	0.169414	3.28937	3.16982	0.0015992	0.0103809	-1.55238
ENSG00000161249	0.169405	3.03033	3.8813	0.000114833	0.00145635	0.844577
ENSG00000196890	0.169393	-2.85694	2.09049	0.036973	0.105218	-4.2884
ENSG00000163075	0.169328	3.12788	5.18306	2.94236e-07	1.61777e-05	6.40776
ENSG00000214530	-0.169317	5.0227	-4.98685	7.94244e-07	3.45628e-05	5.47417
ENSG00000163820	-0.169304	3.90227	-4.68038	3.50665e-06	0.000102054	4.08271
ENSG00000239335	-0.169289	-1.62495	-1.27269	0.203597	0.360581	-5.62288
ENSG00000233010	-0.169288	-1.62142	-2.79205	0.00539611	0.025461	-2.63472
ENSG00000221890	0.169183	7.76009	4.56052	6.13147e-06	0.000156604	3.56084
ENSG00000236914	0.169148	-1.08851	3.21862	0.00135414	0.00928238	-1.40287
ENSG00000163106	-0.169105	-0.71811	-1.98287	0.0478155	0.127166	-4.50072
ENSG00000069869	-0.169081	1.72774	-3.8084	0.000153533	0.00181277	0.577682
ENSG00000245750	0.16901	0.0662657	4.28103	2.1498e-05	0.00041239	2.39321
ENSG00000171121	-0.168997	0.0940191	-3.45828	0.000580216	0.0048609	-0.636593
ENSG00000117594	-0.168945	1.73954	-2.23868	0.0255249	0.0805081	-3.97801
ENSG00000019549	-0.16894	-0.611356	-3.43261	0.000636904	0.00523316	-0.721209
ENSG00000135269	-0.168919	0.753322	-2.96047	0.00318705	0.0173106	-2.16865
ENSG00000186340	-0.168877	3.99465	-3.39144	0.000738704	0.00590835	-0.855643
ENSG00000008118	0.168865	5.48289	3.77671	0.000173939	0.0019754	0.463172
ENSG00000232224	0.168828	3.32461	2.60691	0.00935238	0.0382425	-3.11635
ENSG00000255408	-0.168817	-1.47491	-2.05917	0.0398881	0.111108	-4.35134
ENSG00000203900	0.168776	0.707542	3.12632	0.00185145	0.0115529	-1.68378
ENSG00000261005	-0.168746	0.453349	-5.07222	5.17676e-07	2.49517e-05	5.87632
ENSG00000175874	0.168737	4.90754	3.44404	0.000611056	0.0050684	-0.683611
ENSG00000119950	-0.168724	6.29617	-6.70092	4.59543e-11	1.91944e-08	14.7171
ENSG00000131435	-0.168618	3.40394	-3.22662	0.00131744	0.00911275	-1.37814
ENSG00000102935	-0.16853	4.46228	-4.65678	3.91841e-06	0.000110364	3.97894
ENSG00000184809	-0.168478	0.277221	-4.00766	6.86474e-05	0.000983339	1.31858
ENSG00000167755	-0.16843	3.74547	-3.20267	0.00143013	0.00966168	-1.45198
ENSG00000105355	-0.168237	4.15977	-4.06675	5.3708e-05	0.000815794	1.54519
ENSG00000100365	-0.168208	0.819447	-2.52299	0.0118809	0.045635	-3.32402
ENSG00000260729	0.168196	-0.234007	2.57769	0.0101721	0.040795	-3.18941
ENSG00000100139	-0.168192	3.65946	-5.00962	7.08968e-07	3.18325e-05	5.58084
ENSG00000269699	-0.168185	-1.69791	-2.07374	0.0385089	0.108313	-4.32219
ENSG00000132639	0.168149	9.92737	3.02544	0.00258371	0.0148319	-1.98175
ENSG00000131781	-0.168119	0.753588	-3.31614	0.000965061	0.00718086	-1.09746
ENSG00000175591	-0.168081	-0.445032	-2.08514	0.0374581	0.106122	-4.29923
ENSG00000165621	0.168059	-0.381056	2.78329	0.00554218	0.0260032	-2.65824
ENSG00000265043	0.168052	-0.816534	2.4434	0.0148226	0.0537313	-3.51481
ENSG00000267067	0.167976	-0.204571	2.46468	0.0139791	0.0515072	-3.4644
ENSG00000259583	0.167855	2.34341	3.65526	0.00027832	0.00281447	0.032763
ENSG00000120708	-0.167839	1.22034	-2.13627	0.0330416	0.0970065	-4.19475
ENSG00000134769	-0.167803	8.23403	-3.98882	7.41869e-05	0.00105076	1.24699
ENSG00000137285	0.167779	7.27001	2.69817	0.0071587	0.0315581	-2.88297
ENSG00000163132	-0.167628	3.0045	-2.94718	0.00332528	0.017913	-2.20639
ENSG00000269549	-0.167559	-0.828331	-2.00219	0.0456915	0.12305	-4.46341
ENSG00000135245	-0.167549	3.99027	-1.7967	0.0728618	0.17355	-4.84179
ENSG00000038427	-0.167509	5.26588	-3.56228	0.000395372	0.0036744	-0.287635
ENSG00000132481	-0.167445	4.9047	-3.28422	0.00107922	0.00783973	-1.1984
ENSG00000120875	0.167439	2.1461	2.2904	0.022327	0.0726454	-3.86473
ENSG00000169385	-0.167371	-0.887042	-1.31334	0.189545	0.343161	-5.57176
ENSG00000235034	-0.167334	1.08152	-3.30351	0.00100882	0.00744372	-1.13751
ENSG00000145365	-0.167312	1.30569	-3.45523	0.000586693	0.00490621	-0.646673
ENSG00000187098	-0.167259	2.44371	-5.28996	1.68953e-07	1.04494e-05	6.93027
ENSG00000200651	-0.167168	-0.947924	-2.14076	0.0326758	0.0963486	-4.18545
ENSG00000179774	0.167166	0.291227	2.9769	0.00302339	0.0166242	-2.12176
ENSG00000000003	-0.167133	2.77787	-4.14216	3.90931e-05	0.000643284	1.83892
ENSG00000135426	0.167128	6.66741	3.11519	0.00192164	0.011838	-1.71712
ENSG00000180884	-0.16709	0.196759	-3.79071	0.000164627	0.00189875	0.513652
ENSG00000176401	0.16708	3.27014	4.79061	2.07475e-06	7.01671e-05	4.57376
ENSG00000163565	-0.167055	3.44844	-3.16152	0.00164471	0.0105842	-1.57758
ENSG00000137076	-0.166989	6.7255	-5.11216	4.22843e-07	2.13814e-05	6.06658
ENSG00000115267	-0.16697	2.04506	-3.6278	0.000308962	0.00305042	-0.0626593
ENSG00000217643	0.166856	-0.312556	3.17714	0.00155997	0.0102093	-1.53008
ENSG00000003137	0.166825	3.44312	3.50022	0.000497627	0.00434336	-0.497047
ENSG00000133574	-0.166799	3.0968	-3.49605	0.000505326	0.00439385	-0.511009
ENSG00000143473	0.166771	1.8071	2.76875	0.00579259	0.0268843	-2.69712
ENSG00000233621	-0.166678	0.390849	-3.90964	0.000102443	0.00133046	0.949628
ENSG00000153179	-0.166629	3.06388	-4.26327	2.32279e-05	0.000434818	2.32138
ENSG00000089101	0.166625	0.0692487	3.99565	7.21313e-05	0.00102445	1.2729
ENSG00000005893	-0.166614	6.63563	-4.05148	5.72422e-05	0.000855326	1.48631
ENSG00000235663	0.16654	2.14616	3.52341	0.000456831	0.00406259	-0.419225
ENSG00000134201	0.16652	4.34173	1.66944	0.0955258	0.21082	-5.05579
ENSG00000234913	-0.1664	1.20584	-2.31863	0.0207337	0.0687404	-3.80184
ENSG00000070778	-0.166392	3.75972	-5.71485	1.69393e-08	1.90843e-06	9.10265
ENSG00000136451	-0.166366	4.47124	-5.33052	1.36542e-07	9.05221e-06	7.13104
ENSG00000123080	-0.166361	2.99415	-4.46885	9.32225e-06	0.000212399	3.17023
ENSG00000225014	-0.166335	-1.32888	-2.39669	0.016834	0.0592902	-3.624
ENSG00000107779	-0.166291	3.38464	-4.96854	8.69904e-07	3.72376e-05	5.38874
ENSG00000196503	0.166283	-0.320518	3.38568	0.0007541	0.00599366	-0.874328
ENSG00000178531	0.166247	6.98109	3.98702	7.47393e-05	0.00105497	1.24014
ENSG00000152954	0.166149	5.76883	3.80227	0.000157299	0.00184124	0.555441
ENSG00000257556	0.166085	0.891723	4.0836	5.00507e-05	0.00077368	1.61037
ENSG00000260412	0.166071	2.883	3.50551	0.000488045	0.00427499	-0.479363
ENSG00000183943	-0.166064	4.19098	-3.89989	0.000106554	0.00137221	0.913416
ENSG00000205710	0.166041	2.25247	3.89187	0.000110057	0.00140744	0.883656
ENSG00000128298	0.166032	2.87821	4.67859	3.5363e-06	0.000102592	4.07484
ENSG00000086506	0.165999	0.328633	3.04033	0.00246109	0.0142933	-1.93837
ENSG00000152932	0.165948	5.99717	3.10666	0.00197708	0.0120822	-1.74259
ENSG00000187079	-0.165917	4.93425	-4.79566	2.02493e-06	6.93578e-05	4.59652
ENSG00000042832	-0.165912	-0.853632	-2.90684	0.00377921	0.0196563	-2.31995
ENSG00000113504	-0.165911	4.83894	-3.58804	0.000358992	0.00341203	-0.199632
ENSG00000130052	-0.16588	3.41825	-3.17033	0.00159641	0.0103738	-1.55081
ENSG00000099622	0.165829	7.68734	3.55338	0.000408711	0.00375759	-0.317869
ENSG00000124067	-0.165737	4.25049	-4.2416	2.55198e-05	0.000464006	2.23408
ENSG00000023445	-0.165729	1.66647	-3.37271	0.000789842	0.00619063	-0.916262
ENSG00000165406	-0.165719	4.49719	-6.31272	5.16995e-10	1.29374e-07	12.4131
ENSG00000235296	0.165569	0.216617	3.07007	0.002232	0.0132264	-1.85109
ENSG00000187730	0.165523	6.33723	3.48351	0.000529136	0.00453856	-0.552866
ENSG00000232859	0.16547	4.54296	3.83606	0.00013759	0.00166889	0.678371
ENSG00000113721	-0.165325	5.99904	-4.7786	2.1979e-06	7.33317e-05	4.51976
ENSG00000110077	-0.165304	1.91045	-1.81056	0.0706846	0.169813	-4.81754
ENSG00000185823	0.165276	-1.47838	2.24214	0.0252992	0.079951	-3.97051
ENSG00000180914	0.165199	2.49074	2.24761	0.024946	0.0790797	-3.95864
ENSG00000073350	-0.165164	2.8052	-3.76489	0.000182184	0.00204751	0.420702
ENSG00000236064	0.165127	0.170275	3.12969	0.0018307	0.0114662	-1.67367
ENSG00000180340	-0.165096	0.0759852	-2.8906	0.00397726	0.0203904	-2.36522
ENSG00000178342	0.165029	-0.705055	2.35086	0.0190371	0.0646804	-3.72913
ENSG00000130477	0.16502	7.55985	4.5439	6.61908e-06	0.000164483	3.48945
ENSG00000134007	0.165001	-1.41615	2.52429	0.0118376	0.0454971	-3.32086
ENSG00000225449	0.164915	1.12734	2.76964	0.00577695	0.0268305	-2.69474
ENSG00000139800	-0.164912	0.159877	-2.50264	0.012579	0.0476027	-3.37337
ENSG00000224812	0.164841	0.548994	3.8046	0.000155858	0.00183004	0.563886
ENSG00000183935	0.164838	1.16301	4.06784	5.34648e-05	0.000812771	1.54938
ENSG00000153558	0.164766	4.68	4.23995	2.57024e-05	0.00046595	2.22747
ENSG00000177469	-0.16471	5.17122	-3.79153	0.0001641	0.00189875	0.516595
ENSG00000162975	0.164655	4.91734	4.21848	2.82019e-05	0.000498941	2.14141
ENSG00000128849	-0.164523	5.48415	-3.89831	0.000107238	0.00137953	0.907531
ENSG00000224536	-0.164496	-0.664653	-3.33791	0.000893767	0.0068025	-1.0281
ENSG00000235989	0.164474	-0.505256	2.44677	0.014686	0.053426	-3.50685
ENSG00000234336	0.164442	2.1975	3.57962	0.000370521	0.00349115	-0.22846
ENSG00000229728	0.164409	-0.727528	2.76998	0.00577094	0.0268162	-2.69383
ENSG00000237973	0.164237	8.89909	0.907761	0.364351	0.536477	-6.01006
ENSG00000172380	-0.164208	3.96769	-3.7407	0.000200221	0.00219944	0.334169
ENSG00000153666	0.164114	0.920879	2.32717	0.0202716	0.0676174	-3.78267
ENSG00000170458	-0.164052	3.6071	-2.01862	0.0439494	0.119478	-4.43142
ENSG00000186377	0.164051	3.42908	4.28521	2.11088e-05	0.000407615	2.41017
ENSG00000139626	-0.163984	-0.293281	-3.09166	0.00207821	0.0125416	-1.78724
ENSG00000182376	0.163964	-0.45261	2.50653	0.0124428	0.0472302	-3.36397
ENSG00000118160	0.163962	6.42165	4.28689	2.09542e-05	0.00040591	2.41699
ENSG00000148826	-0.163902	3.93359	-2.86528	0.00430518	0.0216544	-2.43535
ENSG00000210195	-0.163885	3.95467	-2.38365	0.0174368	0.0607888	-3.65411
ENSG00000160588	0.163879	-0.428317	4.13021	4.11241e-05	0.000670101	1.79204
ENSG00000182674	0.163879	1.899	2.94209	0.00337963	0.0181313	-2.22079
ENSG00000163694	-0.163841	0.673097	-2.40998	0.0162384	0.0575771	-3.59314
ENSG00000182901	0.163794	4.91709	3.66007	0.000273251	0.00277696	0.0495657
ENSG00000213859	-0.163782	2.25745	-4.38589	1.35346e-05	0.00028834	2.82317
ENSG00000185105	0.163781	1.81523	3.39018	0.000742039	0.0059247	-0.859724
ENSG00000060140	0.163769	1.97323	2.56935	0.0104176	0.0414897	-3.21012
ENSG00000186298	-0.163716	5.83648	-6.18655	1.10617e-09	2.36205e-07	11.6902
ENSG00000122986	-0.163692	3.00957	-3.29905	0.00102472	0.00753147	-1.15163
ENSG00000216921	-0.163672	0.286237	-2.62593	0.0088508	0.0367313	-3.06834
ENSG00000125347	-0.163656	2.58487	-2.38973	0.0171532	0.0601607	-3.64008
ENSG00000235994	0.163626	-1.76305	1.14823	0.251307	0.417157	-5.76943
ENSG00000174236	-0.163617	0.499479	-2.79835	0.0052933	0.0250848	-2.61777
ENSG00000165309	-0.163589	0.477009	-3.28627	0.00107151	0.00779995	-1.19193
ENSG00000155659	-0.163525	2.80263	-1.74156	0.0820736	0.189656	-4.93643
ENSG00000165458	-0.163512	5.94433	-5.40153	9.37259e-08	6.90427e-06	7.48593
ENSG00000100979	-0.163465	5.71937	-3.97921	7.71742e-05	0.00107938	1.21058
ENSG00000150457	-0.16344	2.32295	-3.8808	0.000115067	0.0014583	0.842706
ENSG00000125740	0.163423	2.57654	2.11825	0.034544	0.100322	-4.23185
ENSG00000250303	-0.1633	2.08153	-5.63827	2.59279e-08	2.60186e-06	8.69992
ENSG00000269814	-0.163275	0.719162	-3.31501	0.000968892	0.00720646	-1.10104
ENSG00000267278	0.163206	-1.31404	2.25746	0.0243204	0.077565	-3.93717
ENSG00000137571	0.163194	-1.92755	2.69558	0.007214	0.0317464	-2.88971
ENSG00000261308	0.163053	-1.37704	2.54512	0.011161	0.04359	-3.2699
ENSG00000204682	-0.162999	3.37889	-4.19356	3.13927e-05	0.000538279	2.04207
ENSG00000138080	-0.162949	3.21308	-3.67332	0.000259744	0.00268391	0.0959133
ENSG00000134531	-0.162821	3.24212	-1.80391	0.0717219	0.171587	-4.82919
ENSG00000166845	-0.162798	1.34151	-4.55104	6.40512e-06	0.000160688	3.5201
ENSG00000168453	0.162795	5.4239	5.26827	1.89234e-07	1.14657e-05	6.82344
ENSG00000196839	-0.162745	1.82445	-3.26437	0.0011564	0.00825962	-1.26069
ENSG00000165821	-0.162715	5.27485	-4.92902	1.05761e-06	4.27216e-05	5.20537
ENSG00000149591	0.162701	4.74523	3.38283	0.000761813	0.00602754	-0.883545
ENSG00000136267	0.162619	4.86898	3.95006	8.69427e-05	0.00118093	1.10072
ENSG00000167208	-0.162588	-0.616012	-1.83014	0.067701	0.164932	-4.78297
ENSG00000250608	0.162548	0.156382	3.42671	0.000650635	0.00532454	-0.740559
ENSG00000148848	-0.162369	1.03484	-3.07309	0.00220989	0.0131207	-1.84219
ENSG00000130158	-0.162351	4.57458	-3.78864	0.000165973	0.00190734	0.506178
ENSG00000267473	0.162291	1.91514	3.09226	0.00207408	0.0125208	-1.78546
ENSG00000139970	0.162278	8.25143	3.2549	0.00119496	0.00844662	-1.29026
ENSG00000206262	-0.162099	-0.775232	-2.47466	0.0135981	0.0504156	-3.44059
ENSG00000232300	-0.162067	-0.991653	-1.73564	0.0831164	0.191546	-4.94642
ENSG00000138336	0.161962	1.10702	4.21865	2.81809e-05	0.000498941	2.1421
ENSG00000223768	0.161867	3.52982	3.71476	0.000221429	0.00236552	0.241952
ENSG00000186094	0.161851	2.81335	3.92747	9.53101e-05	0.00126191	1.01608
ENSG00000177791	0.161772	-0.567966	2.96528	0.00313829	0.0170878	-2.15494
ENSG00000213722	-0.161719	4.9227	-4.41881	1.16812e-05	0.000254164	2.96018
ENSG00000126759	0.161691	1.24241	3.08519	0.00212323	0.0127214	-1.80642
ENSG00000204219	-0.161684	2.3625	-4.52966	7.06581e-06	0.000171863	3.42853
ENSG00000121335	0.161682	0.129889	2.65677	0.00808889	0.0344092	-2.98981
ENSG00000123999	0.161667	1.7252	2.27236	0.0234006	0.075272	-3.90454
ENSG00000203542	-0.161623	-1.63351	-2.09305	0.036743	0.104758	-4.28322
ENSG00000140945	0.161622	4.93999	3.69469	0.000239271	0.00251757	0.171018
ENSG00000163032	0.161609	8.62443	2.78409	0.0055288	0.025958	-2.65611
ENSG00000135925	0.161546	0.424817	3.75219	0.000191456	0.00213343	0.375192
ENSG00000115604	-0.161448	0.702557	-1.53484	0.125325	0.256373	-5.2652
ENSG00000131620	0.161411	1.11206	3.74734	0.000195111	0.00216105	0.357862
ENSG00000085999	0.161368	0.930129	2.48203	0.0133229	0.0496364	-3.42296
ENSG00000154240	-0.161358	3.03347	-5.38116	1.04454e-07	7.34939e-06	7.38369
ENSG00000224204	0.161356	-0.509757	2.81149	0.00508443	0.0243469	-2.58228
ENSG00000166394	-0.161304	2.2486	-3.07203	0.00221766	0.0131541	-1.84533
ENSG00000120063	-0.161304	4.83098	-3.93099	9.39565e-05	0.0012503	1.02925
ENSG00000101974	-0.161295	2.07736	-4.1334	4.05729e-05	0.000662293	1.80453
ENSG00000168309	-0.161241	10.4262	-3.38437	0.000757634	0.00600483	-0.878563
ENSG00000206688	0.161178	-2.45891	2.02568	0.0432183	0.117981	-4.41759
ENSG00000239969	0.161076	-0.312487	2.83278	0.00476191	0.0233132	-2.52445
ENSG00000150093	-0.160981	5.00132	-3.73298	0.000206329	0.00224601	0.30664
ENSG00000130518	0.160956	1.64012	2.86396	0.00432292	0.0217318	-2.43898
ENSG00000173926	-0.160909	1.57638	-3.41807	0.000671255	0.00545439	-0.768857
ENSG00000226578	-0.160898	-0.836122	-2.88923	0.00399437	0.0204553	-2.36902
ENSG00000108784	-0.160837	3.19782	-4.92319	1.08843e-06	4.34521e-05	5.17842
ENSG00000127564	0.160822	1.15869	4.05039	5.75028e-05	0.000857823	1.48212
ENSG00000175489	-0.160794	-0.0050586	-2.02686	0.0430967	0.11779	-4.41527
ENSG00000222014	0.16079	0.39374	3.18245	0.00153211	0.0100845	-1.51389
ENSG00000167703	0.160606	5.12413	5.62873	2.73303e-08	2.65552e-06	8.6501
ENSG00000121933	-0.160573	2.89728	-2.55444	0.0108696	0.0427428	-3.24696
ENSG00000124762	-0.160571	4.5787	-1.9718	0.0490692	0.129805	-4.52192
ENSG00000258056	-0.160544	2.88868	-4.20695	2.96379e-05	0.000517278	2.09537
ENSG00000258768	0.160518	1.31153	3.86793	0.00012116	0.00151668	0.795255
ENSG00000106351	-0.160486	5.12609	-6.01445	3.05753e-09	5.03689e-07	10.725
ENSG00000205832	-0.160401	-0.0420492	-3.22661	0.00131749	0.00911275	-1.37817
ENSG00000258057	0.160398	1.21099	4.48186	8.78779e-06	0.000203761	3.22523
ENSG00000253161	0.160372	-1.0172	2.63597	0.00859605	0.0359258	-3.04288
ENSG00000091972	0.160347	4.8915	3.67648	0.000256615	0.00266092	0.106997
ENSG00000115468	-0.160302	6.31319	-4.01046	6.78577e-05	0.000977364	1.32925
ENSG00000232034	-0.160242	-0.92213	-2.30006	0.0217702	0.0712127	-3.8433
ENSG00000122786	-0.160232	6.11804	-4.69263	3.30966e-06	9.72456e-05	4.13676
ENSG00000126733	0.160087	3.07666	3.20336	0.00142674	0.0096539	-1.44985
ENSG00000234494	0.160056	-0.0610065	3.69527	0.000238735	0.00251681	0.173071
ENSG00000082512	0.160055	2.85493	5.11915	4.08076e-07	2.07741e-05	6.10001
ENSG00000148180	-0.160001	7.42031	-4.20672	2.96673e-05	0.000517278	2.09445
ENSG00000079462	-0.159942	4.23978	-6.01072	3.12486e-09	5.07831e-07	10.7043
ENSG00000254370	0.15993	0.416802	3.19555	0.00146526	0.00979544	-1.4738
ENSG00000182632	0.159886	-1.23639	2.23869	0.0255239	0.0805081	-3.97798
ENSG00000149564	-0.159862	4.43566	-3.84009	0.000135403	0.00165329	0.693091
ENSG00000187699	-0.159841	2.19481	-4.66038	3.85268e-06	0.000109352	3.99474
ENSG00000261728	0.159832	-0.475863	2.33946	0.0196227	0.0660202	-3.75496
ENSG00000047936	0.159828	1.84263	2.08461	0.0375064	0.106226	-4.3003
ENSG00000234537	-0.159824	-0.964056	-1.77205	0.0768681	0.180558	-4.88445
ENSG00000162383	0.159822	0.428988	1.05488	0.291885	0.462323	-5.8695
ENSG00000146409	-0.159817	5.10597	-4.43423	1.08993e-05	0.000240281	3.02468
ENSG00000152284	-0.159748	2.46923	-4.45935	9.73159e-06	0.000219547	3.1302
ENSG00000167549	0.159734	6.16584	2.24376	0.0251938	0.0797138	-3.96698
ENSG00000051009	0.159718	4.3005	6.77999	2.76603e-11	1.34725e-08	15.2009
ENSG00000255142	0.159689	0.31824	2.31881	0.020724	0.0687331	-3.80144
ENSG00000163513	-0.159667	3.80922	-2.68961	0.0073427	0.032174	-2.90519
ENSG00000166508	-0.159664	4.94029	-4.53586	6.86789e-06	0.000168612	3.45503
ENSG00000264057	0.159649	-1.36859	1.40129	0.161619	0.307721	-5.45571
ENSG00000105649	0.159628	7.53316	3.11691	0.00191062	0.0118011	-1.71196
ENSG00000101367	-0.159459	5.09614	-4.85607	1.51168e-06	5.66542e-05	4.87039
ENSG00000215244	-0.159455	0.444295	-2.52978	0.0116558	0.0449863	-3.30747
ENSG00000236983	0.159412	-1.58943	1.89466	0.0585943	0.147765	-4.66645
ENSG00000266513	0.15938	0.578476	1.91258	0.0562546	0.143262	-4.63339
ENSG00000138092	-0.159365	2.84662	-7.09925	3.38933e-12	2.34902e-09	17.204
ENSG00000178075	-0.159264	4.18491	-3.38769	0.000748684	0.00595962	-0.867799
ENSG00000172201	-0.159248	5.54888	-3.30232	0.00101304	0.00746229	-1.14128
ENSG00000225554	0.159194	1.66777	3.79494	0.000161908	0.0018782	0.528937
ENSG00000112706	0.159047	-0.728887	2.48797	0.0131045	0.0490323	-3.4087
ENSG00000170275	-0.158948	5.27363	-4.88523	1.31123e-06	5.05871e-05	5.00375
ENSG00000232837	0.158945	-0.332638	1.9459	0.0521102	0.13543	-4.57108
ENSG00000142627	-0.158937	2.33246	-2.82133	0.00493294	0.023902	-2.5556
ENSG00000171617	0.158912	8.47384	2.67883	0.00758047	0.0328863	-2.93307
ENSG00000253830	-0.158893	-0.208613	-2.50054	0.012653	0.0478039	-3.37844
ENSG00000177875	0.158877	4.62331	3.20148	0.00143593	0.00968394	-1.45562
ENSG00000158008	0.15873	5.43939	4.54309	6.64372e-06	0.000164872	3.48598
ENSG00000164120	-0.158667	-1.00628	-1.90188	0.0576418	0.145985	-4.65317
ENSG00000267553	0.158634	-0.0290372	2.10417	0.0357587	0.102862	-4.26064
ENSG00000163131	-0.158579	2.5179	-2.71827	0.00674273	0.0300903	-2.83051
ENSG00000166825	-0.158543	1.59961	-2.76193	0.0059133	0.0272775	-2.71526
ENSG00000166478	-0.158538	3.0297	-6.15819	1.31014e-09	2.67327e-07	11.5295
ENSG00000140688	0.158504	5.54205	6.97629	7.67959e-12	4.54929e-09	16.4232
ENSG00000229018	0.158466	-1.4546	2.13572	0.0330868	0.0970999	-4.1959
ENSG00000170091	0.158441	6.96589	4.17354	3.42013e-05	0.000578336	1.96269
ENSG00000163364	0.158427	0.371938	2.45989	0.0141652	0.0519844	-3.47579
ENSG00000115596	-0.158427	-0.339663	-2.23484	0.0257772	0.0810846	-3.98631
ENSG00000109790	-0.158423	5.01143	-4.69644	3.25059e-06	9.64359e-05	4.1536
ENSG00000068001	-0.15842	3.95863	-3.23593	0.00127591	0.0088915	-1.3493
ENSG00000075884	-0.158338	-0.0458811	-2.97958	0.00299739	0.0165149	-2.11408
ENSG00000251226	0.158145	0.506886	1.40827	0.159543	0.304852	-5.44617
ENSG00000105929	-0.158117	-0.966465	-2.37136	0.018022	0.062128	-3.68234
ENSG00000132669	-0.158094	4.61661	-3.84749	0.000131468	0.00161598	0.720194
ENSG00000245248	0.158081	0.479257	3.26637	0.00114838	0.00822498	-1.25442
ENSG00000255790	0.157931	-0.633915	2.438	0.0150436	0.0542752	-3.52753
ENSG00000177432	0.157909	5.9937	3.25177	0.001208	0.00851583	-1.30004
ENSG00000187840	-0.157884	1.66241	-3.59245	0.0003531	0.00336848	-0.184538
ENSG00000166387	-0.157858	3.48478	-4.40035	1.26883e-05	0.000273805	2.88323
ENSG00000183773	-0.157783	6.54177	-5.15256	3.44092e-07	1.84763e-05	6.26045
ENSG00000267041	-0.157691	0.530968	-4.40416	1.24742e-05	0.000269501	2.89907
ENSG00000164129	0.157667	0.397144	2.84897	0.00452914	0.022514	-2.48018
ENSG00000100146	-0.157642	5.61417	-3.78484	0.000168473	0.00193003	0.492465
ENSG00000231528	0.157637	-0.958615	2.34306	0.0194358	0.0655139	-3.7468
ENSG00000124507	0.157629	8.41003	4.48094	8.82458e-06	0.000204099	3.22134
ENSG00000121101	-0.157554	-0.00809051	-3.49025	0.000516203	0.00446727	-0.530372
ENSG00000180198	-0.15755	2.45692	-3.69526	0.000238743	0.00251681	0.173038
ENSG00000150394	0.157539	4.39296	3.87742	0.000116636	0.00147412	0.83025
ENSG00000047597	0.157485	2.90877	3.28939	0.00105993	0.00774055	-1.18212
ENSG00000092621	-0.157349	6.1679	-3.93153	9.37528e-05	0.0012485	1.03125
ENSG00000188747	0.157313	4.78756	2.4746	0.0136005	0.0504156	-3.44074
ENSG00000241014	0.157243	1.37986	3.16298	0.00163661	0.0105519	-1.57314
ENSG00000257950	0.157214	0.223094	3.15936	0.00165676	0.0106364	-1.58413
ENSG00000081237	-0.157212	1.61477	-2.07186	0.0386847	0.108658	-4.32597
ENSG00000141458	-0.157203	5.19938	-4.81685	1.82821e-06	6.43166e-05	4.69224
ENSG00000230445	-0.157195	-0.455905	-2.13851	0.032859	0.0966713	-4.19012
ENSG00000215375	0.157164	2.86315	2.76527	0.0058539	0.0270715	-2.70638
ENSG00000119403	-0.157126	4.27445	-5.32767	1.3861e-07	9.14344e-06	7.11687
ENSG00000265787	0.157065	2.12953	2.39843	0.0167551	0.0590815	-3.61998
ENSG00000121361	-0.157048	2.33971	-3.72323	0.000214284	0.00230528	0.271988
ENSG00000089123	0.157029	2.10963	4.63745	4.28972e-06	0.000117929	3.89434
ENSG00000182851	-0.157024	3.10402	-2.39687	0.0168259	0.0592731	-3.62359
ENSG00000153363	0.156946	0.185703	2.94944	0.00330141	0.0178105	-2.19999
ENSG00000235961	0.156917	2.78318	1.58873	0.112623	0.237564	-5.18346
ENSG00000250148	0.156808	-2.37068	2.20128	0.0280774	0.0863529	-4.05831
ENSG00000146648	-0.156727	4.93454	-3.12819	0.00183993	0.0115044	-1.67818
ENSG00000238197	0.156702	2.01607	4.80701	1.91712e-06	6.64264e-05	4.64776
ENSG00000235609	-0.156695	-0.0724312	-3.1293	0.00183309	0.0114773	-1.67484
ENSG00000234465	-0.156667	2.10014	-4.09983	4.67513e-05	0.000735052	1.67341
ENSG00000167895	-0.156658	2.24662	-2.8934	0.00394251	0.0202688	-2.35744
ENSG00000224897	-0.156493	0.399719	-4.39517	1.29855e-05	0.000278907	2.86169
ENSG00000173207	-0.1564	1.57142	-4.25039	2.45647e-05	0.000451319	2.26946
ENSG00000234665	0.156374	-0.514698	1.06072	0.289225	0.459333	-5.86349
ENSG00000181577	0.156313	-0.22549	1.664	0.0966096	0.212497	-5.0646
ENSG00000113073	-0.156123	-0.173326	-2.67765	0.00760704	0.0329471	-2.93613
ENSG00000225177	-0.155975	2.54644	-3.07552	0.00219227	0.013033	-1.83503
ENSG00000139890	0.155956	0.336515	3.10609	0.00198082	0.0120867	-1.74428
ENSG00000140678	-0.155948	2.87682	-2.29367	0.0221373	0.0721819	-3.85749
ENSG00000100162	-0.155931	-0.871185	-3.01216	0.00269782	0.0152957	-2.02029
ENSG00000250067	0.155865	4.8935	3.0962	0.00204707	0.0123945	-1.77373
ENSG00000221817	-0.155861	-0.758793	-3.00805	0.00273403	0.0154438	-2.03217
ENSG00000138028	0.155859	4.70706	4.82765	1.73517e-06	6.23982e-05	4.74117
ENSG00000121957	-0.155788	4.30396	-4.48043	8.84502e-06	0.000204314	3.21919
ENSG00000166292	-0.155776	1.33542	-2.6903	0.00732772	0.0321391	-2.9034
ENSG00000006377	0.15566	0.401704	2.67954	0.00756462	0.032833	-2.93124
ENSG00000123243	-0.155651	4.88454	-2.75178	0.00609747	0.0279028	-2.74222
ENSG00000232295	-0.155592	-1.15843	-2.20967	0.0274866	0.0852066	-4.04042
ENSG00000039139	0.155549	0.671646	3.787	0.000167046	0.00191607	0.500267
ENSG00000132205	-0.155528	1.58399	-3.07913	0.00216622	0.0129179	-1.82435
ENSG00000197822	-0.155528	1.19693	-2.45917	0.0141933	0.0520386	-3.47749
ENSG00000163395	0.15542	0.884957	1.35143	0.177042	0.32765	-5.52242
ENSG00000205730	-0.15542	3.71893	-3.65974	0.000273592	0.00277889	0.0484253
ENSG00000236609	-0.155404	5.27225	-5.48369	6.03225e-08	5.03528e-06	7.90191
ENSG00000152503	0.155397	4.0495	3.65038	0.000283543	0.00285304	0.0157709
ENSG00000236279	0.155367	4.65028	3.54894	0.000415522	0.00380012	-0.332927
ENSG00000233251	0.155361	1.04128	3.66822	0.000264865	0.00272035	0.078061
ENSG00000060709	0.155358	5.16544	3.3831	0.000761083	0.00602437	-0.882677
ENSG00000257093	-0.155214	5.61759	-5.4556	7.01751e-08	5.70237e-06	7.75906
ENSG00000142910	-0.155137	4.22186	-3.01924	0.00263641	0.0150544	-1.99976
ENSG00000067842	0.155136	5.66303	3.75849	0.000186803	0.00209301	0.397748
ENSG00000196411	-0.155038	2.47299	-3.24788	0.00122437	0.00860806	-1.31216
ENSG00000114270	0.154908	4.61231	2.09413	0.0366465	0.104548	-4.28103
ENSG00000125869	0.154879	4.57376	2.72101	0.00668776	0.0299182	-2.82334
ENSG00000145063	0.154803	2.16742	3.03441	0.00250922	0.0144903	-1.95565
ENSG00000197106	0.154801	7.05746	3.66151	0.000271746	0.00276885	0.0546117
ENSG00000163749	0.154759	0.169098	3.08464	0.00212711	0.0127405	-1.80805
ENSG00000205913	0.154756	-0.129852	2.59976	0.0095471	0.0388398	-3.13429
ENSG00000134873	-0.154677	4.61291	-2.89854	0.00387925	0.0200446	-2.34311
ENSG00000185130	0.154656	-4.4346	2.32263	0.0205164	0.068217	-3.79288
ENSG00000164142	0.154637	-1.1389	2.44206	0.0148771	0.053865	-3.51797
ENSG00000132688	-0.154612	5.49619	-3.95202	8.62529e-05	0.00117504	1.10806
ENSG00000062822	-0.154441	2.5533	-5.1511	3.46679e-07	1.8561e-05	6.2534
ENSG00000016391	-0.154412	4.726	-3.19949	0.0014457	0.00971466	-1.46172
ENSG00000207770	-0.154404	-0.168183	-2.59801	0.00959562	0.038994	-3.1387
ENSG00000237781	0.154388	-0.389576	2.15012	0.0319248	0.094666	-4.16601
ENSG00000167701	-0.154355	2.66429	-3.5965	0.000347756	0.00332961	-0.170624
ENSG00000210156	-0.154332	-0.275553	-1.87321	0.0615015	0.153141	-4.70563
ENSG00000236197	0.154303	0.713129	2.44583	0.0147241	0.053494	-3.50908
ENSG00000053254	-0.154291	5.45283	-5.82904	8.89808e-09	1.1589e-06	9.71226
ENSG00000176928	0.154265	0.300756	2.04984	0.0407925	0.112954	-4.36989
ENSG00000070214	-0.154257	6.58263	-4.57642	5.69763e-06	0.000148203	3.62932
ENSG00000186603	-0.154235	-0.707129	-2.14724	0.0321545	0.0951936	-4.17201
ENSG00000089041	-0.154235	4.91109	-3.45115	0.000595482	0.00496839	-0.660174
ENSG00000156925	-0.154168	0.637102	-2.87731	0.00414639	0.0210114	-2.40209
ENSG00000183798	0.154135	2.97295	3.31959	0.00095341	0.00711435	-1.08648
ENSG00000242574	-0.154098	2.01236	-2.17253	0.0301871	0.0907277	-4.11915
ENSG00000237732	0.154011	0.529989	4.0379	6.05681e-05	0.000895938	1.43416
ENSG00000066294	-0.153995	1.65304	-2.34658	0.0192548	0.0650947	-3.73882
ENSG00000223525	-0.153975	-1.02479	-2.1149	0.0348299	0.100886	-4.23872
ENSG00000129824	0.153965	-0.776936	1.62967	0.103671	0.224031	-5.11949
ENSG00000092758	0.153955	4.27948	3.24428	0.00123968	0.0086924	-1.32335
ENSG00000269690	-0.153915	-1.06424	-2.71913	0.00672537	0.0300429	-2.82825
ENSG00000197147	0.15381	5.45384	4.65178	4.01123e-06	0.000111779	3.95706
ENSG00000260750	0.153739	0.217146	2.79891	0.00528426	0.0250533	-2.61626
ENSG00000130528	0.153729	0.999455	2.85394	0.00445976	0.0222372	-2.46654
ENSG00000228109	0.153719	3.11524	2.95367	0.00325707	0.0176075	-2.18797
ENSG00000165125	0.153719	-0.966192	1.72546	0.0849338	0.194432	-4.9635
ENSG00000166046	-0.1537	2.62524	-4.13926	3.95766e-05	0.0006478	1.82754
ENSG00000100024	-0.153694	-0.0411421	-2.32838	0.0202072	0.0674456	-3.77996
ENSG00000165704	0.153687	5.32792	3.94737	8.79036e-05	0.00119134	1.09059
ENSG00000171206	-0.153687	6.53413	-5.3821	1.0393e-07	7.34067e-06	7.38843
ENSG00000053328	-0.153658	-0.335879	-3.36071	0.000824337	0.00639819	-0.954953
ENSG00000176076	-0.153611	-0.580509	-2.32691	0.0202855	0.0676209	-3.78325
ENSG00000175265	0.153532	5.53697	2.52642	0.0117665	0.0453188	-3.31565
ENSG00000239873	0.153516	-2.5821	1.82178	0.0689623	0.16681	-4.79778
ENSG00000161888	0.153512	0.420972	3.73561	0.000204229	0.00222976	0.316012
ENSG00000129474	-0.153504	0.647008	-2.68447	0.00745539	0.032559	-2.91852
ENSG00000169962	-0.153469	-0.726827	-2.72826	0.00654421	0.0294481	-2.8043
ENSG00000112139	-0.153458	3.85951	-4.31782	1.82966e-05	0.000366411	2.54294
ENSG00000218227	0.153438	2.6599	2.7634	0.00588705	0.0271633	-2.71135
ENSG00000161921	-0.153416	3.05279	-3.02465	0.00259038	0.0148609	-1.98405
ENSG00000123560	-0.153405	9.74135	-3.13523	0.00179695	0.0113282	-1.65699
ENSG00000133124	-0.153393	-2.78743	-1.70685	0.0883412	0.199815	-4.99449
ENSG00000205212	0.153361	-1.30663	1.76456	0.0781213	0.18294	-4.8973
ENSG00000188549	-0.153352	3.49491	-4.39046	1.32616e-05	0.000283842	2.84211
ENSG00000065618	0.153352	-0.734377	2.91181	0.0037204	0.0194482	-2.30605
ENSG00000188987	0.153318	-2.92181	1.51174	0.1311	0.264882	-5.29938
ENSG00000185933	0.153253	1.05207	2.68072	0.00753831	0.0327343	-2.92819
ENSG00000181291	0.153247	3.37868	4.28804	2.08493e-05	0.000404305	2.42165
ENSG00000165424	-0.153235	7.08267	-3.72807	0.000210295	0.00227445	0.289196
ENSG00000146250	0.1531	0.872778	2.15106	0.0318503	0.094491	-4.16406
ENSG00000144749	-0.153094	6.93796	-3.01128	0.00270547	0.0153296	-2.02281
ENSG00000165912	-0.153065	3.7976	-4.82766	1.7351e-06	6.23982e-05	4.74121
ENSG00000153233	0.153034	2.88063	3.54908	0.000415313	0.0038001	-0.332467
ENSG00000234187	-0.153032	-1.37789	-2.35929	0.0186136	0.0636537	-3.70993
ENSG00000012211	-0.153013	1.20684	-3.71597	0.000220398	0.00235824	0.246226
ENSG00000146278	-0.152961	5.56479	-5.03069	6.38007e-07	2.91452e-05	5.67991
ENSG00000189238	0.152894	-0.696016	2.18587	0.0291918	0.0887106	-4.09102
ENSG00000243978	-0.152892	-0.940832	-3.39107	0.00073968	0.00591357	-0.856838
ENSG00000181026	-0.152797	3.1858	-4.54763	6.50634e-06	0.000162561	3.50547
ENSG00000229847	-0.152758	4.13729	-2.80265	0.00522409	0.0248472	-2.60617
ENSG00000257261	-0.15267	-0.694377	-3.03721	0.00248639	0.0143992	-1.9475
ENSG00000197177	0.152666	5.4251	4.88262	1.32807e-06	5.10224e-05	4.99179
ENSG00000177076	-0.152604	1.53108	-2.56125	0.0106611	0.0422194	-3.23016
ENSG00000213719	-0.152525	3.80678	-2.63813	0.00854217	0.0357331	-3.0374
ENSG00000149927	0.152475	6.27284	4.16341	3.57131e-05	0.0005973	1.92263
ENSG00000125675	0.152464	6.42755	4.36089	1.51262e-05	0.000316351	2.71978
ENSG00000064393	-0.152415	8.65701	-3.40598	0.000701125	0.00565457	-0.808329
ENSG00000176490	0.152411	7.07017	4.3646	1.48794e-05	0.000312638	2.73507
ENSG00000175787	0.152385	2.85791	4.81771	1.82067e-06	6.41742e-05	4.69611
ENSG00000134317	0.152374	1.64163	4.63331	4.37348e-06	0.000119694	3.87628
ENSG00000134569	-0.152314	7.00156	-3.09698	0.00204177	0.0123828	-1.77141
ENSG00000006831	-0.152305	6.11949	-4.63004	4.44097e-06	0.00012118	3.86197
ENSG00000118515	-0.152256	5.43722	-4.01376	6.69396e-05	0.000969573	1.34182
ENSG00000019582	-0.152248	6.77649	-2.18839	0.0290069	0.0883387	-4.08568
ENSG00000185482	0.152219	1.39351	3.12539	0.00185721	0.0115809	-1.68656
ENSG00000172888	-0.152203	4.17453	-4.54229	6.66803e-06	0.000165252	3.48258
ENSG00000187775	-0.152148	2.01116	-2.54379	0.0112031	0.0436982	-3.27316
ENSG00000146094	-0.152148	2.9191	-3.4994	0.000499148	0.00435249	-0.499822
ENSG00000220305	-0.152143	-1.1021	-2.07254	0.0386202	0.108576	-4.32458
ENSG00000162981	0.152137	5.50443	4.1419	3.91364e-05	0.00064342	1.83789
ENSG00000153956	0.152134	5.62809	4.52313	7.28037e-06	0.000176149	3.40064
ENSG00000107562	0.151984	2.48197	2.78446	0.00552249	0.0259373	-2.6551
ENSG00000267317	-0.15196	-0.146551	-2.99556	0.00284683	0.0159048	-2.06819
ENSG00000243414	-0.151906	-1.33108	-2.18423	0.0293126	0.088916	-4.09448
ENSG00000112039	-0.151869	1.4512	-5.74392	1.43929e-08	1.65194e-06	9.25685
ENSG00000111696	0.151766	5.2737	3.88679	0.000112328	0.00142951	0.864866
ENSG00000167693	-0.151741	3.79756	-4.06357	5.44276e-05	0.000822641	1.53289
ENSG00000162782	0.151709	-0.58416	1.82512	0.0684551	0.166043	-4.79186
ENSG00000116786	-0.151699	8.24505	-5.45559	7.01772e-08	5.70237e-06	7.75903
ENSG00000165806	-0.151673	2.87952	-3.16148	0.00164492	0.0105842	-1.57769
ENSG00000116096	-0.151625	3.42766	-3.31197	0.000979313	0.00725985	-1.1107
ENSG00000213188	-0.151621	-1.03771	-2.2259	0.0263735	0.0825926	-4.0056
ENSG00000120322	-0.151612	-0.56101	-2.36309	0.0184255	0.0631398	-3.70126
ENSG00000114698	-0.151563	4.75297	-2.80234	0.0052291	0.0248646	-2.60701
ENSG00000150556	0.151486	0.450387	3.65928	0.000274076	0.00278228	0.0468075
ENSG00000205978	-0.151483	3.4598	-4.83417	1.68128e-06	6.1106e-05	4.77073
ENSG00000064012	-0.151474	0.111679	-3.04528	0.00242156	0.0140949	-1.92391
ENSG00000161395	0.151439	4.46312	5.26522	1.92269e-07	1.15765e-05	6.80845
ENSG00000101222	0.151434	2.69305	3.65869	0.000274699	0.00278552	0.0447327
ENSG00000174938	0.151415	7.40472	4.11565	4.37363e-05	0.000698412	1.73507
ENSG00000243709	0.151393	0.0478907	3.22987	0.00130279	0.00903688	-1.36807
ENSG00000198081	-0.15133	3.23186	-6.52719	1.37787e-10	4.43916e-08	13.6711
ENSG00000186517	-0.151312	1.76129	-2.48229	0.0133132	0.0496212	-3.42233
ENSG00000163297	-0.151305	1.8935	-4.23128	2.66847e-05	0.000478086	2.19268
ENSG00000013588	-0.151273	-1.09931	-1.19923	0.230889	0.393253	-5.71119
ENSG00000258947	0.151258	2.38033	2.84014	0.0046547	0.0229861	-2.50434
ENSG00000100242	-0.151242	7.31995	-4.53623	6.85633e-06	0.000168612	3.4566
ENSG00000261710	-0.151214	0.515488	-2.35476	0.0188399	0.0642003	-3.72024
ENSG00000102890	-0.15109	1.00486	-3.91414	0.000100596	0.00131372	0.966375
ENSG00000054356	0.151038	7.02707	3.85741	0.000126366	0.00156796	0.756574
ENSG00000152467	0.151032	1.45664	2.75405	0.00605597	0.0277682	-2.73622
ENSG00000164099	0.151027	1.14009	3.16213	0.00164134	0.0105751	-1.57574
ENSG00000115112	-0.151013	0.964253	-1.78155	0.0753034	0.17793	-4.86808
ENSG00000152952	-0.150997	4.14062	-3.85589	0.000127137	0.00157222	0.75098
ENSG00000103241	-0.150947	2.15457	-2.62197	0.00895318	0.0370241	-3.07837
ENSG00000248671	0.150564	1.41065	3.75243	0.00019128	0.00213277	0.376036
ENSG00000171659	-0.150561	1.12783	-1.73665	0.0829362	0.191289	-4.9447
ENSG00000076067	-0.150557	3.1974	-3.62249	0.000315247	0.00309866	-0.0810486
ENSG00000198580	0.150555	0.799498	3.41429	0.00068047	0.00551711	-0.781221
ENSG00000154783	-0.150529	3.02304	-4.25554	2.40221e-05	0.000444784	2.29019
ENSG00000188522	-0.150526	0.182209	-3.14778	0.00172272	0.0109671	-1.61916
ENSG00000003147	0.150474	4.90176	3.46696	0.000562143	0.00473975	-0.60785
ENSG00000140955	0.150394	0.335941	2.08057	0.0378765	0.10694	-4.30845
ENSG00000164690	0.150323	0.946025	3.98146	7.64637e-05	0.00107107	1.21911
ENSG00000172037	-0.150246	5.75761	-3.98125	7.65303e-05	0.00107119	1.21831
ENSG00000120889	-0.150196	3.29651	-3.40402	0.000706102	0.00568722	-0.814741
ENSG00000187534	0.150081	0.165152	1.91563	0.0558638	0.142444	-4.62773
ENSG00000200372	-0.150076	-0.696481	-1.53565	0.125126	0.256081	-5.26399
ENSG00000262700	0.150019	-0.538267	2.14004	0.0327347	0.0964738	-4.18696
ENSG00000137960	0.150003	-0.546727	3.33278	0.00091011	0.00688942	-1.04448
ENSG00000232872	0.149986	-1.52976	2.19392	0.0286048	0.0874769	-4.07395
ENSG00000127362	0.149855	-2.84919	1.77515	0.0763559	0.179585	-4.87913
ENSG00000197140	0.149855	1.45645	3.90917	0.00010264	0.00133207	0.947862
ENSG00000231185	0.149811	-0.541979	2.47502	0.0135845	0.0503769	-3.43973
ENSG00000114948	0.149703	5.98064	3.40787	0.00069637	0.00562611	-0.802161
ENSG00000165476	-0.149646	4.05518	-3.98526	7.52805e-05	0.00106006	1.23349
ENSG00000149782	-0.149624	3.98001	-4.34422	1.62854e-05	0.000334356	2.65114
ENSG00000267272	0.149562	-1.23877	2.1397	0.0327624	0.0964963	-4.18766
ENSG00000166922	0.149557	6.56167	3.16111	0.00164698	0.0105938	-1.57882
ENSG00000261220	0.149554	1.20774	3.2315	0.00129549	0.00899789	-1.36302
ENSG00000081985	0.149481	1.32866	2.65458	0.00814104	0.0345921	-2.99542
ENSG00000100060	-0.149476	1.73851	-2.86234	0.00434481	0.0218239	-2.44345
ENSG00000213760	0.149388	6.98918	3.7282	0.000210189	0.00227445	0.289659
ENSG00000169442	-0.14938	-0.263114	-2.08927	0.0370839	0.105403	-4.29089
ENSG00000164270	0.149344	0.306284	2.85113	0.00449888	0.0223896	-2.47426
ENSG00000146535	-0.149331	6.41663	-3.8454	0.00013257	0.00162409	0.712524
ENSG00000104472	-0.149296	2.94148	-4.76197	2.38028e-06	7.76402e-05	4.44514
ENSG00000100065	-0.149296	1.7991	-3.2477	0.00122512	0.0086088	-1.31272
ENSG00000164039	-0.149229	3.97539	-3.50074	0.000496687	0.00433742	-0.495328
ENSG00000119139	-0.149224	5.21672	-3.36165	0.00082158	0.00638219	-0.951921
ENSG00000137962	-0.149162	4.57155	-3.8616	0.000124267	0.0015503	0.771971
ENSG00000225110	0.14908	3.00223	2.97257	0.00306577	0.0167914	-2.13415
ENSG00000157978	-0.149079	3.54846	-3.70116	0.000233375	0.0024673	0.193851
ENSG00000116117	-0.149	2.91061	-3.80674	0.000154542	0.00181935	0.571672
ENSG00000102003	0.148939	8.81671	3.32372	0.000939661	0.00704037	-1.07336
ENSG00000221955	0.148938	2.75709	3.70271	0.000231984	0.00245825	0.199323
ENSG00000205456	-0.148898	-1.10868	-1.66376	0.0966566	0.212573	-5.06498
ENSG00000196296	0.148858	-0.223781	2.33486	0.0198632	0.0665455	-3.76533
ENSG00000214756	0.14879	0.97668	5.42052	8.46924e-08	6.40037e-06	7.58157
ENSG00000180739	-0.148762	3.10901	-3.09422	0.00206058	0.0124639	-1.77962
ENSG00000181656	0.148726	1.31939	2.61246	0.00920351	0.0377599	-3.10239
ENSG00000125820	-0.14869	2.90224	-3.85631	0.000126924	0.00157065	0.752521
ENSG00000182253	-0.14869	6.82757	-4.36707	1.47172e-05	0.000309583	2.74526
ENSG00000101888	-0.148679	1.79037	-3.23312	0.0012883	0.00896367	-1.358
ENSG00000067113	-0.148551	4.85325	-6.01773	2.99951e-09	5.00754e-07	10.7432
ENSG00000138316	-0.148539	1.68409	-1.8667	0.0624078	0.15481	-4.71745
ENSG00000151702	-0.148533	3.00118	-2.90931	0.00374983	0.0195519	-2.31303
ENSG00000200182	-0.148457	-1.56499	-2.1974	0.0283545	0.0869539	-4.06657
ENSG00000114126	-0.148261	5.48827	-5.31055	1.51669e-07	9.65132e-06	7.03199
ENSG00000162631	0.148247	4.23263	5.38328	1.03281e-07	7.34067e-06	7.39434
ENSG00000169071	0.148237	-0.161179	3.1181	0.00190304	0.0117668	-1.70841
ENSG00000137968	0.148226	2.57653	4.0192	6.54505e-05	0.000951649	1.36259
ENSG00000125459	0.148226	2.95061	4.69333	3.2988e-06	9.7082e-05	4.13984
ENSG00000113916	-0.148169	6.09748	-3.37485	0.000783852	0.00615946	-0.909369
ENSG00000108622	-0.148156	3.86122	-2.9638	0.00315324	0.0171523	-2.15917
ENSG00000252481	0.148143	-1.2036	2.64722	0.00831845	0.0351576	-3.01424
ENSG00000136854	0.148087	8.61401	3.35896	0.000829497	0.00643147	-0.9606
ENSG00000259205	-0.147943	-0.528513	-1.64108	0.10128	0.220016	-5.10137
ENSG00000183454	0.147924	6.24611	3.59744	0.000346525	0.00332129	-0.167391
ENSG00000247134	-0.14791	-0.764331	-3.11911	0.00189667	0.0117364	-1.7054
ENSG00000138794	-0.147908	1.45078	-3.83973	0.000135595	0.00165343	0.691792
ENSG00000198740	-0.147895	5.23323	-4.61048	4.86477e-06	0.000130929	3.77684
ENSG00000236397	-0.147869	0.91306	-1.69673	0.0902405	0.202514	-5.01121
ENSG00000181378	0.147831	0.49437	2.83562	0.0047203	0.0231774	-2.5167
ENSG00000196932	-0.147796	-0.609306	-2.35559	0.0187982	0.0641069	-3.71835
ENSG00000260581	0.147764	0.350931	2.37169	0.0180063	0.062109	-3.6816
ENSG00000263335	-0.147713	0.334311	-2.40604	0.0164132	0.0580421	-3.60231
ENSG00000260196	0.147709	3.3757	3.74822	0.000194446	0.00215833	0.360991
ENSG00000172476	0.147681	-0.826076	2.66727	0.00784319	0.0336729	-2.96286
ENSG00000106665	-0.147667	7.69208	-6.24102	7.97795e-10	1.77727e-07	12.0007
ENSG00000159335	-0.147653	7.26683	-4.45971	9.71602e-06	0.000219547	3.13169
ENSG00000174130	-0.147631	0.0189176	-2.3041	0.0215409	0.0706263	-3.83431
ENSG00000237636	-0.147555	0.0550815	-1.33204	0.183327	0.33552	-5.54771
ENSG00000260257	-0.147462	4.04334	-4.94134	9.95234e-07	4.10707e-05	5.26242
ENSG00000148798	0.147448	7.15552	2.89383	0.00393713	0.0202525	-2.35623
ENSG00000153563	0.147398	1.17899	3.8126	0.000151005	0.00178822	0.592926
ENSG00000138772	-0.147339	3.06861	-2.95395	0.00325422	0.0175976	-2.18719
ENSG00000174326	0.147336	1.02255	2.75904	0.00596533	0.0274761	-2.72296
ENSG00000148824	-0.147296	3.05915	-3.63173	0.000304391	0.00301705	-0.0490469
ENSG00000078328	0.147279	7.3591	3.32323	0.000941273	0.00704669	-1.07491
ENSG00000163735	-0.147279	-0.26137	-2.6414	0.00846103	0.0355315	-3.02907
ENSG00000198633	0.147254	0.861783	2.75455	0.00604682	0.0277411	-2.73489
ENSG00000205277	0.147222	0.957517	4.08931	4.88661e-05	0.00075856	1.63251
ENSG00000100228	0.147205	3.70279	4.99788	7.5177e-07	3.31067e-05	5.52579
ENSG00000167874	0.147155	0.704964	2.67857	0.00758628	0.0328882	-2.93374
ENSG00000206567	0.147128	0.0417406	3.1854	0.00151683	0.0100162	-1.50489
ENSG00000111269	-0.147111	5.70389	-5.79353	1.08829e-08	1.3413e-06	9.52153
ENSG00000119535	-0.146993	2.69331	-2.48196	0.0133252	0.0496364	-3.42311
ENSG00000269337	0.146975	1.85452	3.1882	0.00150242	0.00994965	-1.49631
ENSG00000269514	0.146824	-0.60065	2.78993	0.00543121	0.0255872	-2.64043
ENSG00000129151	-0.146804	3.55904	-2.62759	0.0088083	0.0366129	-3.06415
ENSG00000172716	-0.146796	1.95308	-3.08227	0.00214383	0.0128155	-1.81505
ENSG00000227165	0.146771	-0.0106015	3.13537	0.00179611	0.0113268	-1.65658
ENSG00000143851	-0.146768	-1.54497	-1.39923	0.162235	0.308542	-5.45851
ENSG00000261360	0.146722	0.0677685	2.72676	0.00657366	0.0295517	-2.80824
ENSG00000205502	-0.146683	-1.14119	-1.33448	0.182528	0.33477	-5.54455
ENSG00000249685	-0.146661	-1.00012	-2.33656	0.019774	0.0663755	-3.7615
ENSG00000166448	0.146642	7.66531	3.66074	0.000272554	0.0027745	0.0518977
ENSG00000111432	-0.146617	-0.563749	-2.1605	0.0311094	0.092901	-4.14436
ENSG00000124333	-0.146606	1.38634	-2.57238	0.0103279	0.0412772	-3.20261
ENSG00000105278	0.146593	4.83896	3.51332	0.000474185	0.00419054	-0.453154
ENSG00000198786	-0.146546	13.2261	-2.28125	0.022866	0.0739281	-3.88496
ENSG00000185532	-0.146534	3.0257	-4.35112	1.57958e-05	0.00032556	2.67951
ENSG00000105808	-0.14645	1.51742	-3.35201	0.000850226	0.00654605	-0.982931
ENSG00000203279	0.146387	-0.897695	1.96893	0.0493978	0.130449	-4.52739
ENSG00000120899	0.146327	7.84265	4.03916	6.02523e-05	0.000892318	1.43898
ENSG00000108515	-0.146254	1.45208	-3.50073	0.000496711	0.00433742	-0.495371
ENSG00000139832	-0.14625	1.3169	-2.45915	0.0141941	0.0520386	-3.47754
ENSG00000160606	0.146218	1.83704	2.50052	0.0126538	0.0478039	-3.3785
ENSG00000142731	0.146166	-0.389054	2.5631	0.010605	0.0420901	-3.22559
ENSG00000171951	0.146143	5.61014	2.40094	0.0166416	0.0587365	-3.61416
ENSG00000130226	0.146142	7.18262	5.1045	4.39622e-07	2.19625e-05	6.02998
ENSG00000237720	0.146087	-0.0931049	2.62748	0.00881116	0.0366165	-3.06443
ENSG00000121039	-0.146084	2.40192	-3.26471	0.00115503	0.00825329	-1.25962
ENSG00000132498	0.146067	0.463213	2.79443	0.0053571	0.0253191	-2.62832
ENSG00000143157	-0.145986	5.74241	-5.22314	2.39253e-07	1.36873e-05	6.60252
ENSG00000269038	0.145971	0.142327	2.87163	0.00422062	0.0212769	-2.4178
ENSG00000206187	0.145964	-1.00591	2.44458	0.0147747	0.0536	-3.51203
ENSG00000073670	0.145963	6.32686	4.22913	2.69342e-05	0.000481147	2.18405
ENSG00000167513	0.145915	0.70066	3.52966	0.000446378	0.003987	-0.398154
ENSG00000156395	0.145839	3.56163	4.46547	9.46596e-06	0.000214874	3.15598
ENSG00000231793	0.145834	-0.993283	1.95533	0.050985	0.133412	-4.55325
ENSG00000189060	-0.145768	6.26503	-5.38953	9.99063e-08	7.19482e-06	7.42568
ENSG00000259234	0.145735	0.449274	2.67596	0.00764496	0.0330568	-2.94048
ENSG00000140459	0.145705	0.84058	2.69978	0.00712449	0.0314505	-2.87878
ENSG00000197410	0.145699	1.83792	2.49826	0.0127337	0.0480365	-3.38393
ENSG00000183067	-0.145622	-1.00253	-3.00997	0.00271705	0.0153719	-2.02662
ENSG00000173548	-0.145608	4.44549	-3.79839	0.00015972	0.00186111	0.54142
ENSG00000176769	0.145599	3.30943	3.12491	0.00186022	0.0115918	-1.68801
ENSG00000215424	-0.14549	1.21266	-3.87187	0.00011926	0.00150006	0.809788
ENSG00000251669	0.145413	0.288753	3.79119	0.00016432	0.00189875	0.515362
ENSG00000235162	-0.145391	1.30758	-3.80345	0.000156568	0.00183485	0.559717
ENSG00000163154	-0.145342	0.32933	-2.0303	0.0427449	0.117096	-4.40851
[truncated: 16,367 more rows]
